# Supplementary material for: New Perspectives on Microbial Community Distortion after Whole-Genome Amplification
Source: PLoS One. 2015 May 26;10(5):e0124158. doi: 10.1371/journal.pone.0124158 (PMC4444113; doi:10.1371/journal.pone.0124158)
Supplement: S1 Table — If no ID was available for an OTU, “-1”is given. (CSV) [file pone.0124158.s004.csv]

GG_Id	IMG_imgId	IMG_NcbiTaxid	IMG_RefseqProjectId	IMG_Kingdom	IMG_Phylum	IMG_Class	IMG_Order	IMG_Family	IMG_Genus	IMG_Species
42375	637000173	83332	57777	Bacteria	Actinobacteria	Actinobacteria	Actinomycetales	Mycobacteriaceae	Mycobacterium	tuberculosis
44325	637000040	224914	57735	Bacteria	Proteobacteria	Alphaproteobacteria	Rhizobiales	Brucellaceae	Brucella	melitensis
47707	637000043	107806	57805	Bacteria	Proteobacteria	Gammaproteobacteria	Enterobacteriales	Enterobacteriaceae	Buchnera	aphidicola
48125	637000243	272944	57633	Bacteria	Proteobacteria	Alphaproteobacteria	Rickettsiales	Rickettsiaceae	Rickettsia	conorii
49474	637000321	243274	57723	Bacteria	Thermotogae	Thermotogae	Thermotogales	Thermotogaceae	Thermotoga	maritima
49947	637000184	272635	61569	Bacteria	Tenericutes	Mollicutes	Mycoplasmatales	Mycoplasmataceae	Mycoplasma	pulmonis
49993	637000069	115713	57811	Bacteria	Chlamydiae	Chlamydiia	Chlamydiales	Chlamydiaceae	Chlamydophila	pneumoniae
50403	637000231	267608	57593	Bacteria	Proteobacteria	Betaproteobacteria	Burkholderiales	Burkholderiaceae	Ralstonia	solanacearum
54279	637000172	83331	57775	Bacteria	Actinobacteria	Actinobacteria	Actinomycetales	Mycobacteriaceae	Mycobacterium	tuberculosis
55947	637000320	197221	57907	Bacteria	Cyanobacteria	unclassified	Chroococcales	unclassified	Thermosynechococcus	elongatus
58033	637000042	204722	57927	Bacteria	Proteobacteria	Alphaproteobacteria	Rhizobiales	Brucellaceae	Brucella	suis
64248	637000045	198804	57913	Bacteria	Proteobacteria	Gammaproteobacteria	Enterobacteriales	Enterobacteriaceae	Buchnera	aphidicola
64683	637000036	224326	57581	Bacteria	Spirochaetes	Spirochaetia	Spirochaetales	Spirochaetaceae	Borrelia	burgdorferi
76821	637000182	272633	57729	Bacteria	Tenericutes	Mollicutes	Mycoplasmatales	Mycoplasmataceae	Mycoplasma	penetrans
79454	639633012	224915	57827	Bacteria	Proteobacteria	Gammaproteobacteria	Enterobacteriales	Enterobacteriaceae	Buchnera	aphidicola
79992	637000331	203267	57705	Bacteria	Actinobacteria	Actinobacteria	Actinomycetales	unclassified	Tropheryma	whipplei
81504	646564508	545693	15862	Bacteria	Firmicutes	Bacilli	Bacillales	Bacillaceae	Bacillus	megaterium
82255	637000335	223926	57969	Bacteria	Proteobacteria	Gammaproteobacteria	Vibrionales	Vibrionaceae	Vibrio	parahaemolyticus
83477	637000086	227377	57631	Bacteria	Proteobacteria	Gammaproteobacteria	Legionellales	Coxiellaceae	Coxiella	burnetii
83486	637000066	227941	57783	Bacteria	Chlamydiae	Chlamydiia	Chlamydiales	Chlamydiaceae	Chlamydophila	caviae
88136	637000213	167539	57995	Bacteria	Cyanobacteria	unclassified	Prochlorales	Prochlorococcaceae	Prochlorococcus	marinus
91372	637000056	203907	57999	Bacteria	Proteobacteria	Gammaproteobacteria	Enterobacteriales	Enterobacteriaceae	Candidatus Blochmannia	floridanus
92037	637000214	59919	57761	Bacteria	Cyanobacteria	unclassified	Prochlorales	Prochlorococcaceae	Prochlorococcus	marinus
97840	637000121	251221	58011	Bacteria	Cyanobacteria	Gloeobacteria	Gloeobacterales	unclassified	Gloeobacter	violaceus
98036	637000337	196600	58007	Bacteria	Proteobacteria	Gammaproteobacteria	Vibrionales	Vibrionaceae	Vibrio	vulnificus
101322	638341118	267410	54125	Bacteria	Firmicutes	Bacilli	Bacillales	Listeriaceae	Listeria	monocytogenes
103186	637000177	295358	58205	Bacteria	Tenericutes	Mollicutes	Mycoplasmatales	Mycoplasmataceae	Mycoplasma	hyopneumoniae
103289	638341118	267410	54125	Bacteria	Firmicutes	Bacilli	Bacillales	Listeriaceae	Listeria	monocytogenes
103712	638341097	209882	54115	Bacteria	Fusobacteria	Fusobacteriia	Fusobacteriales	Fusobacteriaceae	Fusobacterium	nucleatum
104684	638154512	263820	58041	Archaea	Euryarchaeota	Thermoplasmata	Thermoplasmatales	Picrophilaceae	Picrophilus	torridus
105626	638341097	209882	54115	Bacteria	Fusobacteria	Fusobacteriia	Fusobacteriales	Fusobacteriaceae	Fusobacterium	nucleatum
108028	637000176	243273	57707	Bacteria	Tenericutes	Mollicutes	Mycoplasmatales	Mycoplasmataceae	Mycoplasma	genitalium
108035	637000206	298386	62923	Bacteria	Proteobacteria	Gammaproteobacteria	Vibrionales	Vibrionaceae	Photobacterium	profundum
108256	638154503	272569	57719	Archaea	Euryarchaeota	Halobacteria	Halobacteriales	Halobacteriaceae	Haloarcula	marismortui
108295	643692009	290434	58125	Bacteria	Spirochaetes	Spirochaetia	Spirochaetales	Spirochaetaceae	Borrelia	garinii
108447	637000339	163164	57851	Bacteria	Proteobacteria	Alphaproteobacteria	Rickettsiales	Anaplasmataceae	Wolbachia	endosymbiont of Drosophila melanogaster
108671	637000180	267748	58077	Bacteria	Tenericutes	Mollicutes	Mycoplasmatales	Mycoplasmataceae	Mycoplasma	mobile
108713	637000149	281090	57759	Bacteria	Actinobacteria	Actinobacteria	Actinomycetales	Microbacteriaceae	Leifsonia	xyli
108728	637000183	272634	57709	Bacteria	Tenericutes	Mollicutes	Mycoplasmatales	Mycoplasmataceae	Mycoplasma	pneumoniae
108810	637000170	272631	57697	Bacteria	Actinobacteria	Actinobacteria	Actinomycetales	Mycobacteriaceae	Mycobacterium	leprae
109732	638341044	306254	54141	Bacteria	Proteobacteria	Epsilonproteobacteria	Campylobacterales	Campylobacteraceae	Campylobacter	coli
109890	637000089	243164	57763	Bacteria	Chloroflexi	Dehalococcoidetes	Dehalococcoidales	Dehalococcoidaceae	Dehalococcoides	ethenogenes
110636	638341044	306254	54141	Bacteria	Proteobacteria	Epsilonproteobacteria	Campylobacterales	Campylobacteraceae	Campylobacter	coli
110770	638341044	306254	54141	Bacteria	Proteobacteria	Epsilonproteobacteria	Campylobacterales	Campylobacteraceae	Campylobacter	coli
111436	638341097	209882	54115	Bacteria	Fusobacteria	Fusobacteriia	Fusobacteriales	Fusobacteriaceae	Fusobacterium	nucleatum
111673	638154520	69014	58225	Archaea	Euryarchaeota	Thermococci	Thermococcales	Thermococcaceae	Thermococcus	kodakarensis
112073	638154522	273116	57751	Archaea	Euryarchaeota	Thermoplasmata	Thermoplasmatales	Thermoplasmataceae	Thermoplasma	volcanium
112096	637000334	312309	58163	Bacteria	Proteobacteria	Gammaproteobacteria	Vibrionales	Vibrionaceae	Vibrio	fischeri
112346	637000068	115711	57809	Bacteria	Chlamydiae	Chlamydiia	Chlamydiales	Chlamydiaceae	Chlamydophila	pneumoniae
112417	638154514	272844	62903	Archaea	Euryarchaeota	Thermococci	Thermococcales	Thermococcaceae	Pyrococcus	abyssi
114941	638341022	321955	54109	Bacteria	Actinobacteria	Actinobacteria	Actinomycetales	Brevibacteriaceae	Brevibacterium	linens
115056	637000039	262698	58019	Bacteria	Proteobacteria	Alphaproteobacteria	Rhizobiales	Brucellaceae	Brucella	abortus
128421	637000322	262724	58033	Bacteria	Deinococcus-Thermus	Deinococci	Thermales	Thermaceae	Thermus	thermophilus
128423	637000040	224914	57735	Bacteria	Proteobacteria	Alphaproteobacteria	Rhizobiales	Brucellaceae	Brucella	melitensis
128429	637000166	243233	57607	Bacteria	Proteobacteria	Gammaproteobacteria	Methylococcales	Methylococcaceae	Methylococcus	capsulatus
128433	646311926	511145	57779	Bacteria	Proteobacteria	Gammaproteobacteria	Enterobacteriales	Enterobacteriaceae	Escherichia	coli
128454	637000356	264203	58095	Bacteria	Proteobacteria	Alphaproteobacteria	Sphingomonadales	Sphingomonadaceae	Zymomonas	mobilis
128465	637000152	272626	61567	Bacteria	Firmicutes	Bacilli	Bacillales	Listeriaceae	Listeria	innocua
128470	637000126	71421	57771	Bacteria	Proteobacteria	Gammaproteobacteria	Pasteurellales	Pasteurellaceae	Haemophilus	influenzae
128474	637000150	267671	58065	Bacteria	Spirochaetes	Spirochaetia	Spirochaetales	Leptospiraceae	Leptospira	interrogans
128497	637000027	283166	57745	Bacteria	Proteobacteria	Alphaproteobacteria	Rhizobiales	Bartonellaceae	Bartonella	henselae
128502	637000015	260799	58091	Bacteria	Firmicutes	Bacilli	Bacillales	Bacillaceae	Bacillus	anthracis
128503	637000151	189518	57881	Bacteria	Spirochaetes	Spirochaetia	Spirochaetales	Leptospiraceae	Leptospira	interrogans
128507	637000342	190486	57889	Bacteria	Proteobacteria	Gammaproteobacteria	Xanthomonadales	Xanthomonadaceae	Xanthomonas	axonopodis
128514	637000019	66692	58237	Bacteria	Firmicutes	Bacilli	Bacillales	Bacillaceae	Bacillus	clausii
128526	637000269	266834	57603	Bacteria	Proteobacteria	Alphaproteobacteria	Rhizobiales	Rhizobiaceae	Ensifer	meliloti
128531	637000016	222523	57673	Bacteria	Firmicutes	Bacilli	Bacillales	Bacillaceae	Bacillus	cereus
128546	637000094	177439	58153	Bacteria	Proteobacteria	Deltaproteobacteria	Desulfobacterales	Desulfobulbaceae	Desulfotalea	psychrophila
128561	637000042	204722	57927	Bacteria	Proteobacteria	Alphaproteobacteria	Rhizobiales	Brucellaceae	Brucella	suis
128563	637000153	169963	61583	Bacteria	Firmicutes	Bacilli	Bacillales	Listeriaceae	Listeria	monocytogenes
128593	637000013	261594	58083	Bacteria	Firmicutes	Bacilli	Bacillales	Bacillaceae	Bacillus	anthracis
128600	637000337	196600	58007	Bacteria	Proteobacteria	Gammaproteobacteria	Vibrionales	Vibrionaceae	Vibrio	vulnificus
128604	637000092	243230	57665	Bacteria	Deinococcus-Thermus	Deinococci	Deinococcales	Deinococcaceae	Deinococcus	radiodurans
128616	637000293	286636	58105	Bacteria	Firmicutes	Bacilli	Lactobacillales	Streptococcaceae	Streptococcus	pyogenes
128625	639279304	279010	58097	Bacteria	Firmicutes	Bacilli	Bacillales	Bacillaceae	Bacillus	licheniformis
128628	639279302	176299	282	Bacteria	Proteobacteria	Alphaproteobacteria	Rhizobiales	Rhizobiaceae	Agrobacterium	tumefaciens
128634	637000055	192222	57587	Bacteria	Proteobacteria	Epsilonproteobacteria	Campylobacterales	Campylobacteraceae	Campylobacter	jejuni
128637	637000010	224324	57765	Bacteria	Aquificae	Aquificae	Aquificales	Aquificaceae	Aquifex	aeolicus
128656	637000333	243277	57623	Bacteria	Proteobacteria	Gammaproteobacteria	Vibrionales	Vibrionaceae	Vibrio	cholerae O1
128657	637000118	235909	58227	Bacteria	Firmicutes	Bacilli	Bacillales	Bacillaceae	Geobacillus	kaustophilus
128665	637000054	195099	57899	Bacteria	Proteobacteria	Epsilonproteobacteria	Campylobacterales	Campylobacteraceae	Campylobacter	jejuni
128667	637000346	291331	58155	Bacteria	Proteobacteria	Gammaproteobacteria	Xanthomonadales	Xanthomonadaceae	Xanthomonas	oryzae
128668	637000002	62977	61597	Bacteria	Proteobacteria	Gammaproteobacteria	Pseudomonadales	Moraxellaceae	Acinetobacter	baylyi
128675	637000314	84588	61581	Bacteria	Cyanobacteria	unclassified	Chroococcales	unclassified	Prochlorococcus	sp.
128676	637000211	74547	57773	Bacteria	Cyanobacteria	unclassified	Prochlorales	Prochlorococcaceae	Prochlorococcus	marinus
128682	637000079	195102	57681	Bacteria	Firmicutes	Clostridia	Clostridiales	Clostridiaceae	Clostridium	perfringens
128687	637000136	283942	58087	Bacteria	Proteobacteria	Gammaproteobacteria	Alteromonadales	Idiomarinaceae	Idiomarina	loihiensis
128691	637000048	243160	57725	Bacteria	Proteobacteria	Betaproteobacteria	Burkholderiales	Burkholderiaceae	Burkholderia	mallei
128705	637000344	190485	57887	Bacteria	Proteobacteria	Gammaproteobacteria	Xanthomonadales	Xanthomonadaceae	Xanthomonas	campestris
128706	637000159	266835	57601	Bacteria	Proteobacteria	Alphaproteobacteria	Rhizobiales	Phyllobacteriaceae	Mesorhizobium	loti
128714	637000285	208435	57943	Bacteria	Firmicutes	Bacilli	Lactobacillales	Streptococcaceae	Streptococcus	agalactiae
128717	637000122	290633	58239	Bacteria	Proteobacteria	Alphaproteobacteria	Rhodospirillales	Acetobacteraceae	Gluconobacter	oxydans
128726	637000302	299768	58221	Bacteria	Firmicutes	Bacilli	Lactobacillales	Streptococcaceae	Streptococcus	thermophilus
128730	637000287	211110	61585	Bacteria	Firmicutes	Bacilli	Lactobacillales	Streptococcaceae	Streptococcus	agalactiae
128769	637000014	198094	57909	Bacteria	Firmicutes	Bacilli	Bacillales	Bacillaceae	Bacillus	anthracis
128770	638154503	272569	57719	Archaea	Euryarchaeota	Halobacteria	Halobacteriales	Halobacteriaceae	Haloarcula	marismortui
128782	637000296	198466	57911	Bacteria	Firmicutes	Bacilli	Lactobacillales	Streptococcaceae	Streptococcus	pyogenes
128785	637000301	193567	57895	Bacteria	Firmicutes	Bacilli	Lactobacillales	Streptococcaceae	Streptococcus	pyogenes
128787	637000332	273119	57711	Bacteria	Tenericutes	Mollicutes	Mycoplasmatales	Mycoplasmataceae	Ureaplasma	parvum
128790	637000061	190650	57891	Bacteria	Proteobacteria	Alphaproteobacteria	Caulobacterales	Caulobacteraceae	Caulobacter	crescentus
128794	637000253	209261	57973	Bacteria	Proteobacteria	Gammaproteobacteria	Enterobacteriales	Enterobacteriaceae	Salmonella	enterica
128795	637000188	242231	57611	Bacteria	Proteobacteria	Betaproteobacteria	Neisseriales	Neisseriaceae	Neisseria	gonorrhoeae
128801	637000341	273121	61591	Bacteria	Proteobacteria	Epsilonproteobacteria	Campylobacterales	Helicobacteraceae	Wolinella	succinogenes
128807	637000198	247156	58203	Bacteria	Actinobacteria	Actinobacteria	Actinomycetales	Nocardiaceae	Nocardia	farcinica
128809	637000189	122586	57817	Bacteria	Proteobacteria	Betaproteobacteria	Neisseriales	Neisseriaceae	Neisseria	meningitidis
128812	637000105	199310	57915	Bacteria	Proteobacteria	Gammaproteobacteria	Enterobacteriales	Enterobacteriaceae	Escherichia	coli
128822	637000144	272623	57671	Bacteria	Firmicutes	Bacilli	Lactobacillales	Streptococcaceae	Lactococcus	lactis
128827	637000101	226185	57669	Bacteria	Firmicutes	Bacilli	Lactobacillales	Enterococcaceae	Enterococcus	faecalis
128845	637000096	882	57645	Bacteria	Proteobacteria	Deltaproteobacteria	Desulfovibrionales	Desulfovibrionaceae	Desulfovibrio	vulgaris
128855	637000281	176280	57861	Bacteria	Firmicutes	Bacilli	Bacillales	Staphylococcaceae	Staphylococcus	epidermidis
128860	637000062	243161	57785	Bacteria	Chlamydiae	Chlamydiia	Chlamydiales	Chlamydiaceae	Chlamydia	muridarum
128862	637000207	243265	61593	Bacteria	Proteobacteria	Gammaproteobacteria	Enterobacteriales	Enterobacteriaceae	Photorhabdus	luminescens
128884	637000255	99287	57799	Bacteria	Proteobacteria	Gammaproteobacteria	Enterobacteriales	Enterobacteriaceae	Salmonella	enterica
128897	637000023	281309	58089	Bacteria	Firmicutes	Bacilli	Bacillales	Bacillaceae	Bacillus	thuringiensis
128907	637000201	221109	57867	Bacteria	Firmicutes	Bacilli	Bacillales	Bacillaceae	Oceanobacillus	iheyensis
128908	637000349	183190	57869	Bacteria	Proteobacteria	Gammaproteobacteria	Xanthomonadales	Xanthomonadaceae	Xylella	fastidiosa
128947	637000355	273123	58157	Bacteria	Proteobacteria	Gammaproteobacteria	Enterobacteriales	Enterobacteriaceae	Yersinia	pseudotuberculosis
128952	637000026	226186	62913	Bacteria	Bacteroidetes	Bacteroidia	Bacteroidales	Bacteroidaceae	Bacteroides	thetaiotaomicron
128961	637000138	272621	57685	Bacteria	Firmicutes	Bacilli	Lactobacillales	Lactobacillaceae	Lactobacillus	acidophilus
128968	637000335	223926	57969	Bacteria	Proteobacteria	Gammaproteobacteria	Vibrionales	Vibrionaceae	Vibrio	parahaemolyticus
128998	637000307	269084	58235	Bacteria	Cyanobacteria	unclassified	Chroococcales	unclassified	Synechococcus	elongatus
129007	637000154	265669	57689	Bacteria	Firmicutes	Bacilli	Bacillales	Listeriaceae	Listeria	monocytogenes
129011	637000252	295319	58201	Bacteria	Proteobacteria	Gammaproteobacteria	Enterobacteriales	Enterobacteriaceae	Salmonella	enterica
129014	637000202	262768	58015	Bacteria	Tenericutes	Mollicutes	Acholeplasmatales	Acholeplasmataceae	Candidatus Phytoplasma	unclassified
129021	637000209	242619	57641	Bacteria	Bacteroidetes	Bacteroidia	Bacteroidales	Porphyromonadaceae	Porphyromonas	gingivalis
129026	637000267	246200	57863	Bacteria	Proteobacteria	Alphaproteobacteria	Rhodobacterales	Rhodobacteraceae	Ruegeria	pomeroyi
129027	646311909	224308	57675	Bacteria	Firmicutes	Bacilli	Bacillales	Bacillaceae	Bacillus	subtilis
129029	637000028	283165	57635	Bacteria	Proteobacteria	Alphaproteobacteria	Rhizobiales	Bartonellaceae	Bartonella	quintana
129044	637000108	386585	57781	Bacteria	Proteobacteria	Gammaproteobacteria	Enterobacteriales	Enterobacteriaceae	Escherichia	coli
129049	637000215	267747	58101	Bacteria	Actinobacteria	Actinobacteria	Actinomycetales	Propionibacteriaceae	Propionibacterium	acnes
129050	637000020	272558	57791	Bacteria	Firmicutes	Bacilli	Bacillales	Bacillaceae	Bacillus	halodurans
129053	637000290	170187	57857	Bacteria	Firmicutes	Bacilli	Lactobacillales	Streptococcaceae	Streptococcus	pneumoniae
129059	637000348	160492	57849	Bacteria	Proteobacteria	Gammaproteobacteria	Xanthomonadales	Xanthomonadaceae	Xylella	fastidiosa
129061	637000303	264199	58219	Bacteria	Firmicutes	Bacilli	Lactobacillales	Streptococcaceae	Streptococcus	thermophilus
129063	637000039	262698	58019	Bacteria	Proteobacteria	Alphaproteobacteria	Rhizobiales	Brucellaceae	Brucella	abortus
129070	637000299	186103	57871	Bacteria	Firmicutes	Bacilli	Lactobacillales	Streptococcaceae	Streptococcus	pyogenes
129086	639279306	196627	61611	Bacteria	Actinobacteria	Actinobacteria	Actinomycetales	Corynebacteriaceae	Corynebacterium	glutamicum
129089	637000158	265311	58055	Bacteria	Tenericutes	Mollicutes	Entomoplasmatales	Entomoplasmataceae	Mesoplasma	florum
129103	637000231	267608	57593	Bacteria	Proteobacteria	Betaproteobacteria	Burkholderiales	Burkholderiaceae	Ralstonia	solanacearum
129112	637000291	160490	57845	Bacteria	Firmicutes	Bacilli	Lactobacillales	Streptococcaceae	Streptococcus	pyogenes
129114	637000181	272632	58031	Bacteria	Tenericutes	Mollicutes	Mycoplasmatales	Mycoplasmataceae	Mycoplasma	mycoides
129115	637000017	226900	57975	Bacteria	Firmicutes	Bacilli	Bacillales	Bacillaceae	Bacillus	cereus
129118	637000289	171101	57859	Bacteria	Firmicutes	Bacilli	Lactobacillales	Streptococcaceae	Streptococcus	pneumoniae
129121	637000048	243160	57725	Bacteria	Proteobacteria	Betaproteobacteria	Burkholderiales	Burkholderiaceae	Burkholderia	mallei
129123	637000323	300852	58223	Bacteria	Deinococcus-Thermus	Deinococci	Thermales	Thermaceae	Thermus	thermophilus
129124	637000218	208964	57945	Bacteria	Proteobacteria	Gammaproteobacteria	Pseudomonadales	Pseudomonadaceae	Pseudomonas	aeruginosa
129129	637000148	272624	57609	Bacteria	Proteobacteria	Gammaproteobacteria	Legionellales	Legionellaceae	Legionella	pneumophila
129136	637000146	297245	58209	Bacteria	Proteobacteria	Gammaproteobacteria	Legionellales	Legionellaceae	Legionella	pneumophila
129151	637000117	190304	57885	Bacteria	Fusobacteria	Fusobacteriia	Fusobacteriales	Fusobacteriaceae	Fusobacterium	nucleatum
129158	637000190	122587	57819	Bacteria	Proteobacteria	Betaproteobacteria	Neisseriales	Neisseriaceae	Neisseria	meningitidis
129163	637000064	272561	57637	Bacteria	Chlamydiae	Chlamydiia	Chlamydiales	Chlamydiaceae	Chlamydia	trachomatis
129174	637000327	243275	57583	Bacteria	Spirochaetes	Spirochaetia	Spirochaetales	Spirochaetaceae	Treponema	denticola
129191	639279302	176299	282	Bacteria	Proteobacteria	Alphaproteobacteria	Rhizobiales	Rhizobiaceae	Agrobacterium	tumefaciens
129193	637000304	227882	57739	Bacteria	Actinobacteria	Actinobacteria	Actinomycetales	Streptomycetaceae	Streptomyces	avermitilis
129201	644736345	196164	62905	Bacteria	Actinobacteria	Actinobacteria	Actinomycetales	Corynebacteriaceae	Corynebacterium	efficiens
129218	637000124	233412	57625	Bacteria	Proteobacteria	Gammaproteobacteria	Pasteurellales	Pasteurellaceae	Haemophilus	ducreyi
129225	637000025	295405	58195	Bacteria	Bacteroidetes	Bacteroidia	Bacteroidales	Bacteroidaceae	Bacteroides	fragilis
129227	637000147	297246	58211	Bacteria	Proteobacteria	Gammaproteobacteria	Legionellales	Legionellaceae	Legionella	pneumophila
129236	637000140	257314	58029	Bacteria	Firmicutes	Bacilli	Lactobacillales	Lactobacillaceae	Lactobacillus	johnsonii
129238	637000199	103690	57803	Bacteria	Cyanobacteria	unclassified	Nostocales	Nostocaceae	Nostoc	sp.
129270	637000076	272562	57677	Bacteria	Firmicutes	Clostridia	Clostridiales	Clostridiaceae	Clostridium	acetobutylicum
129288	637000306	292459	58165	Bacteria	Firmicutes	Clostridia	Clostridiales	Clostridiales Family XVIII. Incertae Sedis	Symbiobacterium	thermophilum
129289	637000012	76114	58231	Bacteria	Proteobacteria	Betaproteobacteria	Rhodocyclales	Rhodocyclaceae	Aromatoleum	aromaticum
129299	637000018	288681	58103	Bacteria	Firmicutes	Bacilli	Bacillales	Bacillaceae	Bacillus	cereus
129307	637000074	243365	58001	Bacteria	Proteobacteria	Betaproteobacteria	Neisseriales	Neisseriaceae	Chromobacterium	violaceum
129310	637000263	198215	57991	Bacteria	Proteobacteria	Gammaproteobacteria	Enterobacteriales	Enterobacteriaceae	Shigella	flexneri
131016	642555160	279808	62919	Bacteria	Firmicutes	Bacilli	Bacillales	Staphylococcaceae	Staphylococcus	haemolyticus
131285	638341080	333849	54089	Bacteria	Firmicutes	Bacilli	Lactobacillales	Enterococcaceae	Enterococcus	faecium
131988	637000081	167879	57855	Bacteria	Proteobacteria	Gammaproteobacteria	Alteromonadales	Colwelliaceae	Colwellia	psychrerythraea
132290	638341079	332415	54273	Bacteria	Proteobacteria	Alphaproteobacteria	Rickettsiales	Anaplasmataceae	Ehrlichia	chaffeensis
132880	637000277	158878	57835	Bacteria	Firmicutes	Bacilli	Bacillales	Staphylococcaceae	Staphylococcus	aureus
133030	637000343	314565	57595	Bacteria	Proteobacteria	Gammaproteobacteria	Xanthomonadales	Xanthomonadaceae	Xanthomonas	campestris
133209	638341092	333146	54095	Archaea	Euryarchaeota	Thermoplasmata	Thermoplasmatales	Ferroplasmaceae	Ferroplasma	acidarmanus
133501	638154517	330779	58379	Archaea	Crenarchaeota	Thermoprotei	Sulfolobales	Sulfolobaceae	Sulfolobus	acidocaldarius
134289	638341080	333849	54089	Bacteria	Firmicutes	Bacilli	Lactobacillales	Enterococcaceae	Enterococcus	faecium
134663	637000220	220664	57937	Bacteria	Proteobacteria	Gammaproteobacteria	Pseudomonadales	Pseudomonadaceae	Pseudomonas	fluorescens
135883	638154511	228908	58009	Archaea	Nanoarchaeota	unclassified	unclassified	unclassified	Nanoarchaeum	equitans
137113	638154516	70601	57753	Archaea	Euryarchaeota	Thermococci	Thermococcales	Thermococcaceae	Pyrococcus	horikoshii
137114	638154519	273063	57807	Archaea	Crenarchaeota	Thermoprotei	Sulfolobales	Sulfolobaceae	Sulfolobus	tokodaii
137516	638341074	165597	54123	Bacteria	Cyanobacteria	unclassified	Chroococcales	unclassified	Crocosphaera	watsonii
137527	638341080	333849	54089	Bacteria	Firmicutes	Bacilli	Lactobacillales	Enterococcaceae	Enterococcus	faecium
137538	637000185	262723	58061	Bacteria	Tenericutes	Mollicutes	Mycoplasmatales	Mycoplasmataceae	Mycoplasma	synoviae
137555	637000168	262316	57699	Bacteria	Actinobacteria	Actinobacteria	Actinomycetales	Mycobacteriaceae	Mycobacterium	avium
137663	637000298	319701	58335	Bacteria	Firmicutes	Bacilli	Lactobacillales	Streptococcaceae	Streptococcus	pyogenes
137824	637000178	262722	58039	Bacteria	Tenericutes	Mollicutes	Mycoplasmatales	Mycoplasmataceae	Mycoplasma	hyopneumoniae
137936	637000223	264730	58099	Bacteria	Proteobacteria	Gammaproteobacteria	Pseudomonadales	Pseudomonadaceae	Pseudomonas	syringae
137958	638341237	155919	54097	Bacteria	Proteobacteria	Gammaproteobacteria	Xanthomonadales	Xanthomonadaceae	Xylella	fastidiosa
138119	637000179	262719	58059	Bacteria	Tenericutes	Mollicutes	Mycoplasmatales	Mycoplasmataceae	Mycoplasma	hyopneumoniae
138378	637000203	272843	57627	Bacteria	Proteobacteria	Gammaproteobacteria	Pasteurellales	Pasteurellaceae	Pasteurella	multocida
138503	637000057	291272	58329	Bacteria	Proteobacteria	Gammaproteobacteria	Enterobacteriales	Enterobacteriaceae	Candidatus Blochmannia	pennsylvanicus
138521	637000229	264198	58047	Bacteria	Proteobacteria	Betaproteobacteria	Burkholderiales	Burkholderiaceae	Cupriavidus	necator
138522	637000297	293653	58337	Bacteria	Firmicutes	Bacilli	Lactobacillales	Streptococcaceae	Streptococcus	pyogenes
138523	637000278	158879	57837	Bacteria	Firmicutes	Bacilli	Bacillales	Staphylococcaceae	Staphylococcus	aureus
138686	637000273	93062	57797	Bacteria	Firmicutes	Bacilli	Bacillales	Staphylococcaceae	Staphylococcus	aureus
138689	637000284	342451	58411	Bacteria	Firmicutes	Bacilli	Bacillales	Staphylococcaceae	Staphylococcus	saprophyticus
138783	638341086	340186	54303	Bacteria	Proteobacteria	Gammaproteobacteria	Enterobacteriales	Enterobacteriaceae	Escherichia	coli
138868	637000193	323098	58295	Bacteria	Proteobacteria	Alphaproteobacteria	Rhizobiales	Bradyrhizobiaceae	Nitrobacter	winogradskyi
138950	637000324	292415	58189	Bacteria	Proteobacteria	Betaproteobacteria	Hydrogenophilales	Hydrogenophilaceae	Thiobacillus	denitrificans
139026	637000097	269484	58071	Bacteria	Proteobacteria	Alphaproteobacteria	Rickettsiales	Anaplasmataceae	Ehrlichia	canis
139039	638341015	339854	54295	Bacteria	Firmicutes	Bacilli	Bacillales	Bacillaceae	Bacillus	thuringiensis
139105	638341089	340197	54299	Bacteria	Proteobacteria	Gammaproteobacteria	Enterobacteriales	Enterobacteriaceae	Escherichia	coli
139293	640427143	300269	58217	Bacteria	Proteobacteria	Gammaproteobacteria	Enterobacteriales	Enterobacteriaceae	Shigella	sonnei
139331	638341083	344610	54321	Bacteria	Proteobacteria	Gammaproteobacteria	Enterobacteriales	Enterobacteriaceae	Escherichia	coli
139343	638341083	344610	54321	Bacteria	Proteobacteria	Gammaproteobacteria	Enterobacteriales	Enterobacteriaceae	Escherichia	coli
139426	638341087	340185	54301	Bacteria	Proteobacteria	Gammaproteobacteria	Enterobacteriales	Enterobacteriaceae	Escherichia	coli
139494	637000162	269797	57715	Archaea	Euryarchaeota	Methanomicrobia	Methanosarcinales	Methanosarcinaceae	Methanosarcina	barkeri
139547	638341202	342613	54309	Bacteria	Firmicutes	Bacilli	Lactobacillales	Streptococcaceae	Streptococcus	agalactiae
139760	638341202	342613	54309	Bacteria	Firmicutes	Bacilli	Lactobacillales	Streptococcaceae	Streptococcus	agalactiae
139852	637000286	205921	57935	Bacteria	Firmicutes	Bacilli	Lactobacillales	Streptococcaceae	Streptococcus	agalactiae
139853	646564504	240292	58043	Bacteria	Cyanobacteria	unclassified	Nostocales	Nostocaceae	Anabaena	variabilis
140005	637000049	320372	58391	Bacteria	Proteobacteria	Betaproteobacteria	Burkholderiales	Burkholderiaceae	Burkholderia	pseudomallei
140070	638341202	342613	54309	Bacteria	Firmicutes	Bacilli	Lactobacillales	Streptococcaceae	Streptococcus	agalactiae
140220	638341202	342613	54309	Bacteria	Firmicutes	Bacilli	Lactobacillales	Streptococcaceae	Streptococcus	agalactiae
140245	637000049	320372	58391	Bacteria	Proteobacteria	Betaproteobacteria	Burkholderiales	Burkholderiaceae	Burkholderia	pseudomallei
140272	638341202	342613	54309	Bacteria	Firmicutes	Bacilli	Lactobacillales	Streptococcaceae	Streptococcus	agalactiae
140276	637000187	348780	58435	Archaea	Euryarchaeota	Halobacteria	Halobacteriales	Halobacteriaceae	Natronomonas	pharaonis
140390	637000063	315277	58333	Bacteria	Chlamydiae	Chlamydiia	Chlamydiales	Chlamydiaceae	Chlamydia	trachomatis
140424	638341202	342613	54309	Bacteria	Firmicutes	Bacilli	Lactobacillales	Streptococcaceae	Streptococcus	agalactiae
140483	637000221	205922	57591	Bacteria	Proteobacteria	Gammaproteobacteria	Pseudomonadales	Pseudomonadaceae	Pseudomonas	fluorescens
140564	637000194	323261	58403	Bacteria	Proteobacteria	Gammaproteobacteria	Chromatiales	Chromatiaceae	Nitrosococcus	oceani
140750	637000217	326442	58431	Bacteria	Proteobacteria	Gammaproteobacteria	Alteromonadales	Pseudoalteromonadaceae	Pseudoalteromonas	haloplanktis
141021	637000072	340177	58375	Bacteria	Chlorobi	Chlorobia	Chlorobiales	Chlorobiaceae	Chlorobium	chlorochromatii
141034	637000051	269483	58073	Bacteria	Proteobacteria	Betaproteobacteria	Burkholderiales	Burkholderiaceae	Burkholderia	cepacia
141204	637000119	269799	57731	Bacteria	Proteobacteria	Deltaproteobacteria	Desulfuromonadales	Geobacteraceae	Geobacter	metallireducens
141205	637000051	269483	58073	Bacteria	Proteobacteria	Betaproteobacteria	Burkholderiales	Burkholderiaceae	Burkholderia	cepacia
141241	637000282	176279	57663	Bacteria	Firmicutes	Bacilli	Bacillales	Staphylococcaceae	Staphylococcus	epidermidis
141287	637000174	340047	58525	Bacteria	Tenericutes	Mollicutes	Mycoplasmatales	Mycoplasmataceae	Mycoplasma	capricolum
141718	637000041	359391	62937	Bacteria	Proteobacteria	Alphaproteobacteria	Rhizobiales	Brucellaceae	Brucella	melitensis
141871	637000261	300268	58215	Bacteria	Proteobacteria	Gammaproteobacteria	Enterobacteriales	Enterobacteriaceae	Shigella	boydii
141903	637000197	323848	58361	Bacteria	Proteobacteria	Betaproteobacteria	Nitrosomonadales	Nitrosomonadaceae	Nitrosospira	multiformis
142004	637000338	36870	57853	Bacteria	Proteobacteria	Gammaproteobacteria	Enterobacteriales	Enterobacteriaceae	Wigglesworthia	glossinidia
142421	637000210	74546	58357	Bacteria	Cyanobacteria	unclassified	Prochlorales	Prochlorococcaceae	Prochlorococcus	marinus
142595	637000325	317025	58183	Bacteria	Proteobacteria	Gammaproteobacteria	Thiotrichales	Piscirickettsiaceae	Thiomicrospira	crunogena
142596	637000060	246194	57821	Bacteria	Firmicutes	Clostridia	Thermoanaerobacterales	Thermoanaerobacteraceae	Carboxydothermus	hydrogenoformans
142641	637000167	264732	58051	Bacteria	Firmicutes	Clostridia	Thermoanaerobacterales	Thermoanaerobacteraceae	Moorella	thermoacetica
142642	638154505	243232	57713	Archaea	Euryarchaeota	Methanococci	Methanococcales	Methanocaldococcaceae	Methanocaldococcus	jannaschii
142996	637000308	1140	58045	Bacteria	Cyanobacteria	unclassified	Chroococcales	unclassified	Synechococcus	elongatus
143100	637000073	194439	57897	Bacteria	Chlorobi	Chlorobia	Chlorobiales	Chlorobiaceae	Chlorobium	tepidum
143806	637000205	319225	58175	Bacteria	Chlorobi	Chlorobia	Chlorobiales	Chlorobiaceae	Pelodictyon	luteolum
144444	637000095	207559	57941	Bacteria	Proteobacteria	Deltaproteobacteria	Desulfovibrionales	Desulfovibrionaceae	Desulfovibrio	alaskensis
144622	637000142	314315	58281	Bacteria	Firmicutes	Bacilli	Lactobacillales	Lactobacillaceae	Lactobacillus	sakei
144643	638341209	286604	54139	Bacteria	Firmicutes	Bacilli	Lactobacillales	Streptococcaceae	Streptococcus	suis
144864	637000326	326298	58185	Bacteria	Proteobacteria	Epsilonproteobacteria	Campylobacterales	Helicobacteraceae	Sulfurimonas	denitrificans
145022	637000241	269796	57655	Bacteria	Proteobacteria	Alphaproteobacteria	Rhodospirillales	Rhodospirillaceae	Rhodospirillum	rubrum
145029	640427142	300267	58213	Bacteria	Proteobacteria	Gammaproteobacteria	Enterobacteriales	Enterobacteriaceae	Shigella	dysenteriae
145150	638341183	89187	54183	Bacteria	Proteobacteria	Alphaproteobacteria	Rhodobacterales	Rhodobacteraceae	Roseovarius	nubinhibens
145286	638341059	313590	54209	Bacteria	Bacteroidetes	Flavobacteriia	Flavobacteriales	Flavobacteriaceae	Dokdonia	donghaensis
145355	637000317	56780	58539	Bacteria	Proteobacteria	Deltaproteobacteria	Syntrophobacterales	Syntrophaceae	Syntrophus	aciditrophicus
145370	638154510	187420	57877	Archaea	Euryarchaeota	Methanobacteria	Methanobacteriales	Methanobacteriaceae	Methanothermobacter	thermautotrophicus
145419	638341059	313590	54209	Bacteria	Bacteroidetes	Flavobacteriia	Flavobacteriales	Flavobacteriaceae	Dokdonia	donghaensis
145698	638341081	237727	54197	Bacteria	Proteobacteria	Alphaproteobacteria	Sphingomonadales	Erythrobacteraceae	Erythrobacter	sp.
145904	638341053	360112	54375	Bacteria	Proteobacteria	Epsilonproteobacteria	Campylobacterales	Campylobacteraceae	Campylobacter	jejuni
146037	638341139	252305	54175	Bacteria	Proteobacteria	Alphaproteobacteria	Rhodobacterales	Rhodobacteraceae	Oceanicola	batsensis
146437	638341052	360111	54373	Bacteria	Proteobacteria	Epsilonproteobacteria	Campylobacterales	Campylobacteraceae	Campylobacter	jejuni
146450	638154508	188937	57879	Archaea	Euryarchaeota	Methanomicrobia	Methanosarcinales	Methanosarcinaceae	Methanosarcina	acetivorans
146617	637000270	343509	58553	Bacteria	Proteobacteria	Gammaproteobacteria	Enterobacteriales	Enterobacteriaceae	Sodalis	glossinidius
146634	640427137	347834	58377	Bacteria	Proteobacteria	Alphaproteobacteria	Rhizobiales	Rhizobiaceae	Rhizobium	etli
146862	637000011	322098	58297	Bacteria	Tenericutes	Mollicutes	Acholeplasmatales	Acholeplasmataceae	Candidatus Phytoplasma	unclassified
147169	638341230	314290	54271	Bacteria	Proteobacteria	Gammaproteobacteria	Vibrionales	Vibrionaceae	Vibrio	sp.
148201	638341115	398720	54243	Bacteria	Bacteroidetes	Flavobacteriia	Flavobacteriales	Flavobacteriaceae	Leeuwenhoekiella	blandensis
148517	637000007	290397	58135	Bacteria	Proteobacteria	Deltaproteobacteria	Myxococcales	Myxococcaceae	Anaeromyxobacter	dehalogenans
149050	638341107	313589	54213	Bacteria	Actinobacteria	Actinobacteria	Actinomycetales	Intrasporangiaceae	Janibacter	sp.
149056	638341049	360108	54369	Bacteria	Proteobacteria	Epsilonproteobacteria	Campylobacterales	Campylobacteraceae	Campylobacter	jejuni
149062	638341059	313590	54209	Bacteria	Bacteroidetes	Flavobacteriia	Flavobacteriales	Flavobacteriaceae	Dokdonia	donghaensis
149068	638341211	52598	54191	Bacteria	Proteobacteria	Alphaproteobacteria	Rhodobacterales	Rhodobacteraceae	Sulfitobacter	sp.
149505	638341138	314254	54173	Bacteria	Proteobacteria	Alphaproteobacteria	Rhodobacterales	Hyphomonadaceae	Oceanicaulis	alexandrii
149535	637000313	321327	58535	Bacteria	Cyanobacteria	unclassified	Chroococcales	unclassified	Synechococcus	sp.
149574	638341168	342110	54307	Bacteria	Proteobacteria	Betaproteobacteria	Burkholderiales	Burkholderiaceae	Ralstonia	solanacearum
149575	638341212	314267	54259	Bacteria	Proteobacteria	Alphaproteobacteria	Rhodobacterales	Rhodobacteraceae	Sulfitobacter	sp.
149919	637000052	271848	58081	Bacteria	Proteobacteria	Betaproteobacteria	Burkholderiales	Burkholderiaceae	Burkholderia	thailandensis
149988	637000116	106370	58397	Bacteria	Actinobacteria	Actinobacteria	Actinomycetales	Frankiaceae	Frankia	sp.
150477	637000163	339860	58407	Archaea	Euryarchaeota	Methanobacteria	Methanobacteriales	Methanobacteriaceae	Methanosphaera	stadtmanae
150509	637000206	298386	62923	Bacteria	Proteobacteria	Gammaproteobacteria	Vibrionales	Vibrionaceae	Photobacterium	profundum
150512	637000225	223283	57967	Bacteria	Proteobacteria	Gammaproteobacteria	Pseudomonadales	Pseudomonadaceae	Pseudomonas	syringae
150517	637000107	155864	57831	Bacteria	Proteobacteria	Gammaproteobacteria	Enterobacteriales	Enterobacteriaceae	Escherichia	coli
150526	637000125	281310	58093	Bacteria	Proteobacteria	Gammaproteobacteria	Pasteurellales	Pasteurellaceae	Haemophilus	influenzae
150527	637000276	196620	57903	Bacteria	Firmicutes	Bacilli	Bacillales	Staphylococcaceae	Staphylococcus	aureus
150530	637000272	273036	57661	Bacteria	Firmicutes	Bacilli	Bacillales	Staphylococcaceae	Staphylococcus	aureus
150788	637000090	255470	58413	Bacteria	Chloroflexi	Dehalococcoidetes	Dehalococcoidales	Dehalococcoidaceae	Dehalococcoides	mccartyi
151248	638341009	314269	54267	Bacteria	Proteobacteria	Alphaproteobacteria	Rhizobiales	Aurantimonadaceae	Aurantimonas	manganoxydans
151524	637000098	205920	57933	Bacteria	Proteobacteria	Alphaproteobacteria	Rickettsiales	Anaplasmataceae	Ehrlichia	chaffeensis
151970	638341014	313627	54211	Bacteria	Firmicutes	Bacilli	Bacillales	Bacillaceae	Bacillus	sp.
152179	638341247	247635	54403	Bacteria	Proteobacteria	Gammaproteobacteria	unclassified	unclassified	unclassified	unclassified
152259	638341214	69042	54219	Bacteria	Cyanobacteria	unclassified	Chroococcales	unclassified	Synechococcus	sp.
152369	640427126	279238	57747	Bacteria	Proteobacteria	Alphaproteobacteria	Sphingomonadales	Sphingomonadaceae	Novosphingobium	aromaticivorans
152399	638341215	59931	54217	Bacteria	Cyanobacteria	unclassified	Chroococcales	unclassified	Synechococcus	sp.
152417	638341150	314280	54231	Bacteria	Proteobacteria	Gammaproteobacteria	Vibrionales	Vibrionaceae	Photobacterium	profundum
152457	637000164	323259	58181	Archaea	Euryarchaeota	Methanomicrobia	Methanomicrobiales	Methanospirillaceae	Methanospirillum	hungatei
152460	637000204	338963	58241	Bacteria	Proteobacteria	Deltaproteobacteria	Desulfuromonadales	Pelobacteraceae	Pelobacter	carbinolicus
152628	637000111	119857	58595	Bacteria	Proteobacteria	Gammaproteobacteria	Thiotrichales	Francisellaceae	Francisella	tularensis
152682	638341014	313627	54211	Bacteria	Firmicutes	Bacilli	Bacillales	Bacillaceae	Bacillus	sp.
152737	638341169	314283	54199	Bacteria	Proteobacteria	Gammaproteobacteria	unclassified	unclassified	Reinekea	sp.
152746	637000347	342109	58547	Bacteria	Proteobacteria	Gammaproteobacteria	Xanthomonadales	Xanthomonadaceae	Xanthomonas	oryzae
153057	637000280	367830	58555	Bacteria	Firmicutes	Bacilli	Bacillales	Staphylococcaceae	Staphylococcus	aureus
153125	637000249	203122	57921	Bacteria	Proteobacteria	Gammaproteobacteria	Alteromonadales	Alteromonadaceae	Saccharophagus	degradans
153191	638341124	314277	54255	Bacteria	Proteobacteria	Gammaproteobacteria	Oceanospirillales	Oceanospirillaceae	Marinomonas	sp.
153264	637000235	338969	58353	Bacteria	Proteobacteria	Betaproteobacteria	Burkholderiales	Comamonadaceae	Rhodoferax	ferrireducens
153370	637000191	222891	57965	Bacteria	Proteobacteria	Alphaproteobacteria	Rickettsiales	Anaplasmataceae	Neorickettsia	sennetsu
153551	638341009	314269	54267	Bacteria	Proteobacteria	Alphaproteobacteria	Rhizobiales	Aurantimonadaceae	Aurantimonas	manganoxydans
153596	637000240	316058	58439	Bacteria	Proteobacteria	Alphaproteobacteria	Rhizobiales	Bradyrhizobiaceae	Rhodopseudomonas	palustris
153653	637000137	290400	58147	Bacteria	Proteobacteria	Alphaproteobacteria	Rhodobacterales	Rhodobacteraceae	Jannaschia	sp.
154130	638341140	314256	54177	Bacteria	Proteobacteria	Alphaproteobacteria	Rhodobacterales	Rhodobacteraceae	Oceanicola	granulosus
154196	638341051	360110	54381	Bacteria	Proteobacteria	Epsilonproteobacteria	Campylobacterales	Campylobacteraceae	Campylobacter	jejuni
154205	638341169	314283	54199	Bacteria	Proteobacteria	Gammaproteobacteria	unclassified	unclassified	Reinekea	sp.
154235	638341246	312284	54153	Bacteria	Actinobacteria	Actinobacteria	unclassified	unclassified	Agreia	sp.
154282	638341152	313594	54179	Bacteria	Bacteroidetes	Flavobacteriia	Flavobacteriales	Flavobacteriaceae	Polaribacter	irgensii
154574	637000312	321332	58537	Bacteria	Cyanobacteria	unclassified	Chroococcales	unclassified	Synechococcus	sp.
154768	638341152	313594	54179	Bacteria	Bacteroidetes	Flavobacteriia	Flavobacteriales	Flavobacteriaceae	Polaribacter	irgensii
154921	638341014	313627	54211	Bacteria	Firmicutes	Bacilli	Bacillales	Bacillaceae	Bacillus	sp.
155255	637000195	228410	57647	Bacteria	Proteobacteria	Betaproteobacteria	Nitrosomonadales	Nitrosomonadaceae	Nitrosomonas	europaea
155301	637000067	264202	57971	Bacteria	Chlamydiae	Chlamydiia	Chlamydiales	Chlamydiaceae	Chlamydophila	felis
155628	637000237	316056	58443	Bacteria	Proteobacteria	Alphaproteobacteria	Rhizobiales	Bradyrhizobiaceae	Rhodopseudomonas	palustris
155790	638341140	314256	54177	Bacteria	Proteobacteria	Alphaproteobacteria	Rhodobacterales	Rhodobacteraceae	Oceanicola	granulosus
155836	638341124	314277	54255	Bacteria	Proteobacteria	Gammaproteobacteria	Oceanospirillales	Oceanospirillaceae	Marinomonas	sp.
155947	638341169	314283	54199	Bacteria	Proteobacteria	Gammaproteobacteria	unclassified	unclassified	Reinekea	sp.
156093	637000279	93061	57795	Bacteria	Firmicutes	Bacilli	Bacillales	Staphylococcaceae	Staphylococcus	aureus
156385	638341124	314277	54255	Bacteria	Proteobacteria	Gammaproteobacteria	Oceanospirillales	Oceanospirillaceae	Marinomonas	sp.
156390	638341169	314283	54199	Bacteria	Proteobacteria	Gammaproteobacteria	unclassified	unclassified	Reinekea	sp.
156459	638341157	87626	54181	Bacteria	Proteobacteria	Gammaproteobacteria	Alteromonadales	Pseudoalteromonadaceae	Pseudoalteromonas	tunicata
156494	638341009	314269	54267	Bacteria	Proteobacteria	Alphaproteobacteria	Rhizobiales	Aurantimonadaceae	Aurantimonas	manganoxydans
156594	637000238	316057	58441	Bacteria	Proteobacteria	Alphaproteobacteria	Rhizobiales	Bradyrhizobiaceae	Rhodopseudomonas	palustris
156613	638341165	313595	54205	Bacteria	Bacteroidetes	Flavobacteriia	Flavobacteriales	Flavobacteriaceae	Psychroflexus	torquis
156644	637000053	266265	57823	Bacteria	Proteobacteria	Betaproteobacteria	Burkholderiales	Burkholderiaceae	Burkholderia	xenovorans
156646	637000165	265072	58049	Bacteria	Proteobacteria	Betaproteobacteria	Methylophilales	Methylophilaceae	Methylobacillus	flagellatus
156688	642555116	174633	174633	Bacteria	Planctomycetes	Planctomycetia	Candidatus Brocadiales	Candidatus Brocadiaceae	Candidatus Kuenenia	stuttgartiensis
156705	637000192	323097	58293	Bacteria	Proteobacteria	Alphaproteobacteria	Rhizobiales	Bradyrhizobiaceae	Nitrobacter	hamburgensis
156719	637000109	364106	58541	Bacteria	Proteobacteria	Gammaproteobacteria	Enterobacteriales	Enterobacteriaceae	Escherichia	coli
156737	638341165	313595	54205	Bacteria	Bacteroidetes	Flavobacteriia	Flavobacteriales	Flavobacteriaceae	Psychroflexus	torquis
156789	637000161	259564	58023	Archaea	Euryarchaeota	Methanomicrobia	Methanosarcinales	Methanosarcinaceae	Methanococcoides	burtonii
156851	637000053	266265	57823	Bacteria	Proteobacteria	Betaproteobacteria	Burkholderiales	Burkholderiaceae	Burkholderia	xenovorans
156873	637000208	296591	58207	Bacteria	Proteobacteria	Betaproteobacteria	Burkholderiales	Comamonadaceae	Polaromonas	sp.
156880	637000009	212042	57951	Bacteria	Proteobacteria	Alphaproteobacteria	Rickettsiales	Anaplasmataceae	Anaplasma	phagocytophilum
156939	637000075	290398	62921	Bacteria	Proteobacteria	Gammaproteobacteria	Oceanospirillales	Halomonadaceae	Chromohalobacter	salexigens
157086	637000227	335284	58373	Bacteria	Proteobacteria	Gammaproteobacteria	Pseudomonadales	Moraxellaceae	Psychrobacter	cryohalolentis
157099	637000295	370553	58573	Bacteria	Firmicutes	Bacilli	Lactobacillales	Streptococcaceae	Streptococcus	pyogenes
157716	637000029	374463	58111	Bacteria	Proteobacteria	Gammaproteobacteria	unclassified	unclassified	Baumannia	cicadellinicola
157801	638341199	314266	54251	Bacteria	Proteobacteria	Alphaproteobacteria	Sphingomonadales	Sphingomonadaceae	Sphingomonas	sp.
158042	637000230	266264	57815	Bacteria	Proteobacteria	Betaproteobacteria	Burkholderiales	Burkholderiaceae	Cupriavidus	metallidurans
158191	637000300	370551	58569	Bacteria	Firmicutes	Bacilli	Lactobacillales	Streptococcaceae	Streptococcus	pyogenes
158195	641228488	319795	58275	Bacteria	Deinococcus-Thermus	Deinococci	Deinococcales	Deinococcaceae	Deinococcus	geothermalis
158500	637000294	370554	58575	Bacteria	Firmicutes	Bacilli	Lactobacillales	Streptococcaceae	Streptococcus	pyogenes
158582	638341199	314266	54251	Bacteria	Proteobacteria	Alphaproteobacteria	Sphingomonadales	Sphingomonadaceae	Sphingomonas	sp.
159002	637000145	363253	61575	Bacteria	Proteobacteria	Deltaproteobacteria	Desulfovibrionales	Desulfovibrionaceae	Lawsonia	intracellularis
159422	638341078	281689	54145	Bacteria	Proteobacteria	Deltaproteobacteria	Desulfuromonadales	Desulfuromonadaceae	Desulfuromonas	acetoxidans
159436	637000001	204669	58479	Bacteria	Acidobacteria	unclassified	unclassified	unclassified	Candidatus Koribacter	versatilis
159676	637000268	292414	58193	Bacteria	Proteobacteria	Alphaproteobacteria	Rhodobacterales	Rhodobacteraceae	Ruegeria	sp.
159719	637000350	360102	58607	Bacteria	Proteobacteria	Gammaproteobacteria	Enterobacteriales	Enterobacteriaceae	Yersinia	pestis
159756	637000268	292414	58193	Bacteria	Proteobacteria	Alphaproteobacteria	Rhodobacterales	Rhodobacteraceae	Ruegeria	sp.
160193	637000046	331271	58371	Bacteria	Proteobacteria	Betaproteobacteria	Burkholderiales	Burkholderiaceae	Burkholderia	cenocepacia
160310	637000216	342610	58283	Bacteria	Proteobacteria	Gammaproteobacteria	Alteromonadales	Pseudoalteromonadaceae	Pseudoalteromonas	atlantica
160347	637000219	384676	58639	Bacteria	Proteobacteria	Gammaproteobacteria	Pseudomonadales	Pseudomonadaceae	Pseudomonas	entomophila
160634	637000353	377628	58609	Bacteria	Proteobacteria	Gammaproteobacteria	Enterobacteriales	Enterobacteriaceae	Yersinia	pestis
160679	637000248	266117	58057	Bacteria	Actinobacteria	Actinobacteria	Rubrobacterales	Rubrobacteraceae	Rubrobacter	xylanophilus
160932	637000171	164756	58465	Bacteria	Actinobacteria	Actinobacteria	Actinomycetales	Mycobacteriaceae	Mycobacterium	sp.
161006	637000268	292414	58193	Bacteria	Proteobacteria	Alphaproteobacteria	Rhodobacterales	Rhodobacteraceae	Ruegeria	sp.
161242	637000271	317655	58351	Bacteria	Proteobacteria	Alphaproteobacteria	Sphingomonadales	Sphingomonadaceae	Sphingopyxis	alaskensis
161380	637000046	331271	58371	Bacteria	Proteobacteria	Betaproteobacteria	Burkholderiales	Burkholderiaceae	Burkholderia	cenocepacia
161581	637000046	331271	58371	Bacteria	Proteobacteria	Betaproteobacteria	Burkholderiales	Burkholderiaceae	Burkholderia	cenocepacia
161656	637000139	390333	58647	Bacteria	Firmicutes	Bacilli	Lactobacillales	Lactobacillaceae	Lactobacillus	delbrueckii
161964	637000309	64471	58123	Bacteria	Cyanobacteria	unclassified	Chroococcales	unclassified	Prochlorococcus	sp.
162373	637000047	339670	58303	Bacteria	Proteobacteria	Betaproteobacteria	Burkholderiales	Burkholderiaceae	Burkholderia	cepacia
162760	637000104	362663	58531	Bacteria	Proteobacteria	Gammaproteobacteria	Enterobacteriales	Enterobacteriaceae	Escherichia	coli
163628	637000087	269798	57651	Bacteria	Bacteroidetes	Cytophagia	Cytophagales	Cytophagaceae	Cytophaga	hutchinsonii
163757	639633056	375451	58597	Bacteria	Proteobacteria	Alphaproteobacteria	Rhodobacterales	Rhodobacteraceae	Roseobacter	denitrificans
163928	637000047	339670	58303	Bacteria	Proteobacteria	Betaproteobacteria	Burkholderiales	Burkholderiaceae	Burkholderia	cepacia
163978	639857004	314345	54269	Bacteria	Proteobacteria	Zetaproteobacteria	Mariprofundales	Mariprofundaceae	Mariprofundus	ferrooxydans
164094	637000234	101510	58325	Bacteria	Actinobacteria	Actinobacteria	Actinomycetales	Nocardiaceae	Rhodococcus	jostii
165618	637000135	228405	58433	Bacteria	Proteobacteria	Alphaproteobacteria	Rhodobacterales	Hyphomonadaceae	Hyphomonas	neptunium
165643	637000047	339670	58303	Bacteria	Proteobacteria	Betaproteobacteria	Burkholderiales	Burkholderiaceae	Burkholderia	cepacia
166193	642555126	289380	58117	Bacteria	Firmicutes	Clostridia	Clostridiales	Clostridiaceae	Clostridium	perfringens
166714	637000259	60480	58345	Bacteria	Proteobacteria	Gammaproteobacteria	Alteromonadales	Shewanellaceae	Shewanella	sp.
166987	648276709	314265	53327	Bacteria	Proteobacteria	Alphaproteobacteria	Rhodobacterales	Rhodobacteraceae	Pelagibaca	bermudensis
167322	646564513	390236	58653	Bacteria	Spirochaetes	Spirochaetia	Spirochaetales	Spirochaetaceae	Borrelia	afzelii
167565	640427136	381666	62925	Bacteria	Proteobacteria	Betaproteobacteria	Burkholderiales	Burkholderiaceae	Ralstonia	eutropha
168694	637000077	195103	57901	Bacteria	Firmicutes	Clostridia	Clostridiales	Clostridiaceae	Clostridium	perfringens
168839	637000265	373384	58583	Bacteria	unclassified	unclassified	unclassified	unclassified	Shigella	flexneri
169692	637000129	362976	58673	Archaea	Euryarchaeota	Halobacteria	Halobacteriales	Halobacteriaceae	Haloquadratum	walsbyi
170898	637000127	205914	57929	Bacteria	Proteobacteria	Gammaproteobacteria	Pasteurellales	Pasteurellaceae	Histophilus	somni
170907	637000260	60481	58343	Bacteria	Proteobacteria	Gammaproteobacteria	Alteromonadales	Shewanellaceae	Shewanella	sp.
170933	637000316	335541	58179	Bacteria	Firmicutes	Clostridia	Clostridiales	Syntrophomonadaceae	Syntrophomonas	wolfei
171289	638341060	377431	54401	Bacteria	Chlorobi	Chlorobia	Chlorobiales	Chlorobiaceae	Chlorobium	ferrooxidans
172489	637000005	187272	58467	Bacteria	Proteobacteria	Gammaproteobacteria	Chromatiales	Ectothiorhodospiraceae	Alkalilimnicola	ehrlichei
173819	640196202	401526	54463	Bacteria	Firmicutes	Negativicutes	Selenomonadales	Veillonellaceae	Thermosinus	carboxydivorans
173855	640427136	381666	62925	Bacteria	Proteobacteria	Betaproteobacteria	Burkholderiales	Burkholderiaceae	Ralstonia	eutropha
174198	640196209	313606	54163	Bacteria	Bacteroidetes	Cytophagia	Cytophagales	Cytophagaceae	Microscilla	marina
174245	639633003	232721	58427	Bacteria	Proteobacteria	Betaproteobacteria	Burkholderiales	Comamonadaceae	Acidovorax	sp.
174325	639279312	316055	58445	Bacteria	Proteobacteria	Alphaproteobacteria	Rhizobiales	Bradyrhizobiaceae	Rhodopseudomonas	palustris
174504	639633032	355277	58509	Bacteria	Spirochaetes	Spirochaetia	Spirochaetales	Leptospiraceae	Leptospira	borgpetersenii
175858	639857019	384765	54575	Bacteria	Proteobacteria	Alphaproteobacteria	Rhodobacterales	Rhodobacteraceae	Labrenzia	aggregata
175923	639633039	243243	57693	Bacteria	Actinobacteria	Actinobacteria	Actinomycetales	Mycobacteriaceae	Mycobacterium	avium
176530	640753023	405955	58623	Bacteria	Proteobacteria	Gammaproteobacteria	Enterobacteriales	Enterobacteriaceae	Escherichia	coli
176827	639633005	290340	58109	Bacteria	Actinobacteria	Actinobacteria	Actinomycetales	Micrococcaceae	Arthrobacter	aurescens
177086	639633033	355276	58507	Bacteria	Spirochaetes	Spirochaetia	Spirochaetales	Leptospiraceae	Leptospira	borgpetersenii
177281	639633034	203120	57919	Bacteria	Firmicutes	Bacilli	Lactobacillales	Leuconostocaceae	Leuconostoc	mesenteroides
178974	639633053	384616	58635	Archaea	Crenarchaeota	Thermoprotei	Thermoproteales	Thermoproteaceae	Pyrobaculum	islandicum
178989	639633014	331272	58369	Bacteria	Proteobacteria	Betaproteobacteria	Burkholderiales	Burkholderiaceae	Burkholderia	cenocepacia
179317	639633047	203123	59417	Bacteria	Firmicutes	Bacilli	Lactobacillales	Leuconostocaceae	Oenococcus	oeni
179419	639633027	387344	57989	Bacteria	Firmicutes	Bacilli	Lactobacillales	Lactobacillaceae	Lactobacillus	brevis
179442	639633065	391735	58675	Bacteria	Proteobacteria	Betaproteobacteria	Burkholderiales	Comamonadaceae	Verminephrobacter	eiseniae
179555	639633048	318586	58187	Bacteria	Proteobacteria	Alphaproteobacteria	Rhodobacterales	Rhodobacteraceae	Paracoccus	denitrificans
179754	639633050	338966	58255	Bacteria	Proteobacteria	Deltaproteobacteria	Desulfuromonadales	Pelobacteraceae	Pelobacter	propionicus
179774	639633021	386415	58643	Bacteria	Firmicutes	Clostridia	Clostridiales	Clostridiaceae	Clostridium	novyi
181072	639633029	321956	57987	Bacteria	Firmicutes	Bacilli	Lactobacillales	Lactobacillaceae	Lactobacillus	delbrueckii
181142	639633064	368408	58563	Archaea	Crenarchaeota	Thermoprotei	Thermoproteales	Thermofilaceae	Thermofilum	pendens
182084	643348521	261318	58579	Bacteria	Proteobacteria	Gammaproteobacteria	Enterobacteriales	Enterobacteriaceae	Buchnera	aphidicola
182392	639633030	324831	57687	Bacteria	Firmicutes	Bacilli	Lactobacillales	Lactobacillaceae	Lactobacillus	gasseri
182534	639857035	313612	54161	Bacteria	Cyanobacteria	unclassified	Oscillatoriales	unclassified	Lyngbya	sp.
183678	639633042	189918	58491	Bacteria	Actinobacteria	Actinobacteria	Actinomycetales	Mycobacteriaceae	Mycobacterium	sp.
184496	640196202	401526	54463	Bacteria	Firmicutes	Negativicutes	Selenomonadales	Veillonellaceae	Thermosinus	carboxydivorans
184499	639633040	410289	58781	Bacteria	Actinobacteria	Actinobacteria	Actinomycetales	Mycobacteriaceae	Mycobacterium	bovis
185311	639633015	320388	58387	Bacteria	Proteobacteria	Betaproteobacteria	Burkholderiales	Burkholderiaceae	Burkholderia	mallei
185581	639857036	247639	54583	Bacteria	Proteobacteria	Gammaproteobacteria	unclassified	unclassified	unclassified	unclassified
186071	639633024	401614	58499	Bacteria	Proteobacteria	Gammaproteobacteria	Thiotrichales	Francisellaceae	Francisella	tularensis
186470	640069314	415426	57755	Archaea	Crenarchaeota	Thermoprotei	Desulfurococcales	Pyrodictiaceae	Hyperthermus	butylicus
186514	639279310	208963	57977	Bacteria	Proteobacteria	Gammaproteobacteria	Pseudomonadales	Pseudomonadaceae	Pseudomonas	aeruginosa
187016	639633038	349307	58469	Archaea	Euryarchaeota	Methanomicrobia	Methanosarcinales	Methanosaetaceae	Methanosaeta	thermophila
187020	639633045	272831	57825	Bacteria	Proteobacteria	Betaproteobacteria	Neisseriales	Neisseriaceae	Neisseria	meningitidis
187415	639633022	391774	58679	Bacteria	Proteobacteria	Deltaproteobacteria	Desulfovibrionales	Desulfovibrionaceae	Desulfovibrio	vulgaris
187733	639633061	373153	58581	Bacteria	Firmicutes	Bacilli	Lactobacillales	Streptococcaceae	Streptococcus	pneumoniae
187901	639633020	290317	58133	Bacteria	Chlorobi	Chlorobia	Chlorobiales	Chlorobiaceae	Chlorobium	phaeobacteroides
188012	639633015	320388	58387	Bacteria	Proteobacteria	Betaproteobacteria	Burkholderiales	Burkholderiaceae	Burkholderia	mallei
188038	640196209	313606	54163	Bacteria	Bacteroidetes	Cytophagia	Cytophagales	Cytophagaceae	Microscilla	marina
188447	639633014	331272	58369	Bacteria	Proteobacteria	Betaproteobacteria	Burkholderiales	Burkholderiaceae	Burkholderia	cenocepacia
188670	640196209	313606	54163	Bacteria	Bacteroidetes	Cytophagia	Cytophagales	Cytophagaceae	Microscilla	marina
188893	639633025	411154	58881	Bacteria	Bacteroidetes	Flavobacteriia	Flavobacteriales	Flavobacteriaceae	Gramella	forsetii
189192	639633041	246196	57701	Bacteria	Actinobacteria	Actinobacteria	Actinomycetales	Mycobacteriaceae	Mycobacterium	smegmatis
189314	639857034	247633	54265	Bacteria	Proteobacteria	Gammaproteobacteria	unclassified	unclassified	unclassified	unclassified
189350	639633009	360095	58533	Bacteria	Proteobacteria	Alphaproteobacteria	Rhizobiales	Bartonellaceae	Bartonella	bacilliformis
190558	639633052	357804	58521	Bacteria	Proteobacteria	Gammaproteobacteria	Alteromonadales	Psychromonadaceae	Psychromonas	ingrahamii
191302	639633008	412694	58795	Bacteria	Firmicutes	Bacilli	Bacillales	Bacillaceae	Bacillus	thuringiensis
191674	639633016	360106	58545	Bacteria	Proteobacteria	Epsilonproteobacteria	Campylobacterales	Campylobacteraceae	Campylobacter	fetus
191707	639633048	318586	58187	Bacteria	Proteobacteria	Alphaproteobacteria	Rhodobacterales	Rhodobacteraceae	Paracoccus	denitrificans
192101	639857035	313612	54161	Bacteria	Cyanobacteria	unclassified	Oscillatoriales	unclassified	Lyngbya	sp.
192183	640196202	401526	54463	Bacteria	Firmicutes	Negativicutes	Selenomonadales	Veillonellaceae	Thermosinus	carboxydivorans
192281	640196202	401526	54463	Bacteria	Firmicutes	Negativicutes	Selenomonadales	Veillonellaceae	Thermosinus	carboxydivorans
193562	639633036	156889	57833	Bacteria	Proteobacteria	Alphaproteobacteria	Magnetococcales	Magnetococcaceae	Magnetococcus	sp.
193916	639857037	313624	54171	Bacteria	Cyanobacteria	unclassified	Nostocales	Nostocaceae	Nodularia	spumigena
194022	639633028	321967	57985	Bacteria	Firmicutes	Bacilli	Lactobacillales	Lactobacillaceae	Lactobacillus	casei
194205	639633051	365044	58273	Bacteria	Proteobacteria	Betaproteobacteria	Burkholderiales	Comamonadaceae	Polaromonas	naphthalenivorans
194409	639633026	349124	58473	Bacteria	Proteobacteria	Gammaproteobacteria	Chromatiales	Ectothiorhodospiraceae	Halorhodospira	halophila
194543	639633017	354242	58503	Bacteria	Proteobacteria	Epsilonproteobacteria	Campylobacterales	Campylobacteraceae	Campylobacter	jejuni
194752	639633014	331272	58369	Bacteria	Proteobacteria	Betaproteobacteria	Burkholderiales	Burkholderiaceae	Burkholderia	cenocepacia
195083	640196202	401526	54463	Bacteria	Firmicutes	Negativicutes	Selenomonadales	Veillonellaceae	Thermosinus	carboxydivorans
195821	639633031	272622	57983	Bacteria	Firmicutes	Bacilli	Lactobacillales	Streptococcaceae	Lactococcus	lactis
195845	640196209	313606	54163	Bacteria	Bacteroidetes	Cytophagia	Cytophagales	Cytophagaceae	Microscilla	marina
196030	639633035	386043	61605	Bacteria	Firmicutes	Bacilli	Bacillales	Listeriaceae	Listeria	welshimeri
196404	639633058	94122	58347	Bacteria	Proteobacteria	Gammaproteobacteria	Alteromonadales	Shewanellaceae	Shewanella	sp.
197035	639633004	380703	58617	Bacteria	Proteobacteria	Gammaproteobacteria	Aeromonadales	Aeromonadaceae	Aeromonas	hydrophila
197037	642555140	362242	62939	Bacteria	Actinobacteria	Actinobacteria	Actinomycetales	Mycobacteriaceae	Mycobacterium	ulcerans
197217	640196212	412614	54567	Bacteria	Proteobacteria	Gammaproteobacteria	Vibrionales	Vibrionaceae	Vibrio	cholerae
197531	639633044	350058	58463	Bacteria	Actinobacteria	Actinobacteria	Actinomycetales	Mycobacteriaceae	Mycobacterium	vanbaalenii
197631	639857018	379360	54405	Bacteria	Firmicutes	Bacilli	Lactobacillales	Leuconostocaceae	Oenococcus	oeni
197806	639633049	278197	57981	Bacteria	Firmicutes	Bacilli	Lactobacillales	Lactobacillaceae	Pediococcus	pentosaceus
197885	639633062	322159	58327	Bacteria	Firmicutes	Bacilli	Lactobacillales	Streptococcaceae	Streptococcus	thermophilus
198302	639633059	351745	58341	Bacteria	Proteobacteria	Gammaproteobacteria	Alteromonadales	Shewanellaceae	Shewanella	sp.
198925	639633060	234267	58139	Bacteria	Acidobacteria	Solibacteres	Solibacterales	Solibacteraceae	Candidatus Solibacter	usitatus
199635	639633002	397945	58429	Bacteria	Proteobacteria	Betaproteobacteria	Burkholderiales	Comamonadaceae	Acidovorax	avenae
200840	640069319	420662	58085	Bacteria	Proteobacteria	Betaproteobacteria	Burkholderiales	unclassified	Methylibium	petroleiphilum
201088	637000052	271848	58081	Bacteria	Proteobacteria	Betaproteobacteria	Burkholderiales	Burkholderiaceae	Burkholderia	thailandensis
201803	640069303	412022	58383	Bacteria	Proteobacteria	Betaproteobacteria	Burkholderiales	Burkholderiaceae	Burkholderia	mallei
202618	640069303	412022	58383	Bacteria	Proteobacteria	Betaproteobacteria	Burkholderiales	Burkholderiaceae	Burkholderia	mallei
203565	637000088	159087	58025	Bacteria	Proteobacteria	Betaproteobacteria	Rhodocyclales	Rhodocyclaceae	Dechloromonas	aromatica
203962	640612200	388400	54613	Bacteria	Firmicutes	Bacilli	Bacillales	Bacillaceae	Bacillus	sp.
204252	640069320	164757	58489	Bacteria	Actinobacteria	Actinobacteria	Actinomycetales	Mycobacteriaceae	Mycobacterium	sp.
204398	640612200	388400	54613	Bacteria	Firmicutes	Bacilli	Bacillales	Bacillaceae	Bacillus	sp.
205487	640069301	400667	58731	Bacteria	Proteobacteria	Gammaproteobacteria	Pseudomonadales	Moraxellaceae	Acinetobacter	baumannii
205510	640069330	325240	58259	Bacteria	Proteobacteria	Gammaproteobacteria	Alteromonadales	Shewanellaceae	Shewanella	baltica
205587	-1	-1	-1	Archaea
205758	640069334	388919	58381	Bacteria	Firmicutes	Bacilli	Lactobacillales	Streptococcaceae	Streptococcus	sanguinis
206145	640612222	425067	54601	Bacteria	Proteobacteria	Betaproteobacteria	Burkholderiales	Burkholderiaceae	Burkholderia	pseudomallei
206206	640069306	320373	58389	Bacteria	Proteobacteria	Betaproteobacteria	Burkholderiales	Burkholderiaceae	Burkholderia	pseudomallei
207609	640612200	388400	54613	Bacteria	Firmicutes	Bacilli	Bacillales	Bacillaceae	Bacillus	sp.
207682	640069310	349161	58277	Bacteria	Firmicutes	Clostridia	Clostridiales	Peptococcaceae	Desulfotomaculum	reducens
207860	640069307	269482	58075	Bacteria	Proteobacteria	Betaproteobacteria	Burkholderiales	Burkholderiaceae	Burkholderia	vietnamiensis
208217	640069307	269482	58075	Bacteria	Proteobacteria	Betaproteobacteria	Burkholderiales	Burkholderiaceae	Burkholderia	vietnamiensis
208731	640612220	388739	54629	Bacteria	Proteobacteria	Alphaproteobacteria	Rhodobacterales	Rhodobacteraceae	Roseobacter	sp.
208810	640069328	349101	58449	Bacteria	Proteobacteria	Alphaproteobacteria	Rhodobacterales	Rhodobacteraceae	Rhodobacter	sphaeroides
210009	640612200	388400	54613	Bacteria	Firmicutes	Bacilli	Bacillales	Bacillaceae	Bacillus	sp.
210224	640069326	410359	58787	Archaea	Crenarchaeota	Thermoprotei	Thermoproteales	Thermoproteaceae	Pyrobaculum	calidifontis
210623	640069306	320373	58389	Bacteria	Proteobacteria	Betaproteobacteria	Burkholderiales	Burkholderiaceae	Burkholderia	pseudomallei
211138	640612205	270374	54619	Bacteria	Proteobacteria	Gammaproteobacteria	Alteromonadales	Alteromonadaceae	Marinobacter	sp.
211938	640069304	320389	58385	Bacteria	Proteobacteria	Betaproteobacteria	Burkholderiales	Burkholderiaceae	Burkholderia	mallei
212195	640069305	357348	58515	Bacteria	Proteobacteria	Betaproteobacteria	Burkholderiales	Burkholderiaceae	Burkholderia	pseudomallei
212212	640612200	388400	54613	Bacteria	Firmicutes	Bacilli	Bacillales	Bacillaceae	Bacillus	sp.
212362	640069317	410358	58785	Archaea	Euryarchaeota	Methanomicrobia	Methanomicrobiales	Methanocorpusculaceae	Methanocorpusculum	labreanum
212696	640069328	349101	58449	Bacteria	Proteobacteria	Alphaproteobacteria	Rhodobacterales	Rhodobacteraceae	Rhodobacter	sphaeroides
213398	640069302	416269	58789	Bacteria	Proteobacteria	Gammaproteobacteria	Pasteurellales	Pasteurellaceae	Actinobacillus	pleuropneumoniae
213656	640069305	357348	58515	Bacteria	Proteobacteria	Betaproteobacteria	Burkholderiales	Burkholderiaceae	Burkholderia	pseudomallei
213803	640612200	388400	54613	Bacteria	Firmicutes	Bacilli	Bacillales	Bacillaceae	Bacillus	sp.
214763	640069307	269482	58075	Bacteria	Proteobacteria	Betaproteobacteria	Burkholderiales	Burkholderiaceae	Burkholderia	vietnamiensis
214832	640069304	320389	58385	Bacteria	Proteobacteria	Betaproteobacteria	Burkholderiales	Burkholderiaceae	Burkholderia	mallei
215083	640069313	204773	58291	Bacteria	Proteobacteria	Betaproteobacteria	Burkholderiales	Oxalobacteraceae	Herminiimonas	arsenicoxydans
215612	640612204	391598	54617	Bacteria	Bacteroidetes	Flavobacteriia	Flavobacteriales	unclassified	unclassified	unclassified
216145	640069318	368407	58561	Archaea	Euryarchaeota	Methanomicrobia	Methanomicrobiales	Methanomicrobiaceae	Methanoculleus	marisnigri
216402	640069329	405948	62947	Bacteria	Actinobacteria	Actinobacteria	Actinomycetales	Pseudonocardiaceae	Saccharopolyspora	erythraea
216474	640612200	388400	54613	Bacteria	Firmicutes	Bacilli	Bacillales	Bacillaceae	Bacillus	sp.
218141	640427152	386656	58619	Bacteria	Proteobacteria	Gammaproteobacteria	Enterobacteriales	Enterobacteriaceae	Yersinia	pestis
218364	640427110	340322	58897	Bacteria	Actinobacteria	Actinobacteria	Actinomycetales	Corynebacteriaceae	Corynebacterium	glutamicum
218513	640427113	399742	58727	Bacteria	Proteobacteria	Gammaproteobacteria	Enterobacteriales	Enterobacteriaceae	Enterobacter	sp.
218633	640427133	379731	58641	Bacteria	Proteobacteria	Gammaproteobacteria	Pseudomonadales	Pseudomonadaceae	Pseudomonas	stutzeri
219021	640612216	375063	54387	Bacteria	Proteobacteria	Gammaproteobacteria	Pasteurellales	Pasteurellaceae	Haemophilus	influenzae
219618	640427140	369723	58565	Bacteria	Actinobacteria	Actinobacteria	Actinomycetales	Micromonosporaceae	Salinispora	tropica
220466	640612208	374933	54395	Bacteria	Proteobacteria	Gammaproteobacteria	Pasteurellales	Pasteurellaceae	Haemophilus	influenzae
221045	640427138	349102	58451	Bacteria	Proteobacteria	Alphaproteobacteria	Rhodobacterales	Rhodobacteraceae	Rhodobacter	sphaeroides
222236	640427138	349102	58451	Bacteria	Proteobacteria	Alphaproteobacteria	Rhodobacterales	Rhodobacteraceae	Rhodobacter	sphaeroides
222801	641522605	382245	58631	Bacteria	Proteobacteria	Gammaproteobacteria	Aeromonadales	Aeromonadaceae	Aeromonas	salmonicida
222847	640427138	349102	58451	Bacteria	Proteobacteria	Alphaproteobacteria	Rhodobacterales	Rhodobacteraceae	Rhodobacter	sphaeroides
223200	640427151	345073	58425	Bacteria	Proteobacteria	Gammaproteobacteria	Vibrionales	Vibrionaceae	Vibrio	cholerae
223278	640427131	399739	58723	Bacteria	Proteobacteria	Gammaproteobacteria	Pseudomonadales	Pseudomonadaceae	Pseudomonas	mendocina
223996	640427111	216389	58477	Bacteria	Chloroflexi	Dehalococcoidetes	Dehalococcoidales	Dehalococcoidaceae	Dehalococcoides	mccartyi
224220	640427122	350054	59421	Bacteria	Actinobacteria	Actinobacteria	Actinomycetales	Mycobacteriaceae	Mycobacterium	gilvum
224794	640427106	351627	58289	Bacteria	Firmicutes	Clostridia	Thermoanaerobacterales	Thermoanaerobacterales Family III. Incertae Sedis	Caldicellulosiruptor	saccharolyticus
225030	638154504	64091	57769	Archaea	Euryarchaeota	Halobacteria	Halobacteriales	Halobacteriaceae	Halobacterium	sp.
225045	640427112	246195	57643	Bacteria	Proteobacteria	Gammaproteobacteria	Cardiobacteriales	Cardiobacteriaceae	Dichelobacter	nodosus
226033	640612215	374927	54389	Bacteria	Proteobacteria	Gammaproteobacteria	Pasteurellales	Pasteurellaceae	Haemophilus	influenzae
226044	640427120	399549	58717	Archaea	Crenarchaeota	Thermoprotei	Sulfolobales	Sulfolobaceae	Metallosphaera	sedula
226145	644736369	376686	58493	Bacteria	Bacteroidetes	Flavobacteriia	Flavobacteriales	Flavobacteriaceae	Flavobacterium	johnsoniae
226847	640427130	290318	58129	Bacteria	Chlorobi	Chlorobia	Chlorobiales	Chlorobiaceae	Chlorobium	phaeovibrioides
227100	640612215	374927	54389	Bacteria	Proteobacteria	Gammaproteobacteria	Pasteurellales	Pasteurellaceae	Haemophilus	influenzae
227799	640427150	390874	58655	Bacteria	Thermotogae	Thermotogae	Thermotogales	Thermotogaceae	Thermotoga	petrophila
229012	640427105	444178	58113	Bacteria	Proteobacteria	Alphaproteobacteria	Rhizobiales	Brucellaceae	Brucella	ovis
229175	640427134	349106	58459	Bacteria	Proteobacteria	Gammaproteobacteria	Pseudomonadales	Moraxellaceae	Psychrobacter	sp.
229771	640427121	420247	58827	Archaea	Euryarchaeota	Methanobacteria	Methanobacteriales	Methanobacteriaceae	Methanobrevibacter	smithii
229852	640427105	444178	58113	Bacteria	Proteobacteria	Alphaproteobacteria	Rhizobiales	Brucellaceae	Brucella	ovis
230309	640427132	351746	58355	Bacteria	Proteobacteria	Gammaproteobacteria	Pseudomonadales	Pseudomonadaceae	Pseudomonas	putida
231102	640427149	32051	61607	Bacteria	Cyanobacteria	unclassified	Chroococcales	unclassified	Prochlorococcus	sp.
231176	640427104	114615	58941	Bacteria	Proteobacteria	Alphaproteobacteria	Rhizobiales	Bradyrhizobiaceae	Bradyrhizobium	sp.
231184	640427148	316278	61609	Bacteria	Cyanobacteria	unclassified	Chroococcales	unclassified	Synechococcus	sp.
231446	640427124	419947	58853	Bacteria	Actinobacteria	Actinobacteria	Actinomycetales	Mycobacteriaceae	Mycobacterium	tuberculosis
232294	640427118	299033	58471	Bacteria	Firmicutes	Bacilli	Lactobacillales	Lactobacillaceae	Lactobacillus	reuteri
232609	640427127	357244	61621	Bacteria	Proteobacteria	Alphaproteobacteria	Rickettsiales	Rickettsiaceae	Orientia	tsutsugamushi
233395	640427101	349163	58447	Bacteria	Proteobacteria	Alphaproteobacteria	Rhodospirillales	Acetobacteraceae	Acidiphilium	cryptum
233692	640427107	412965	59427	Bacteria	Proteobacteria	Gammaproteobacteria	unclassified	unclassified	Candidatus Vesicomyosocius	okutanii
233864	640427115	351605	58475	Bacteria	Proteobacteria	Deltaproteobacteria	Desulfuromonadales	Geobacteraceae	Geobacter	uraniireducens
234320	640427123	336982	58417	Bacteria	Actinobacteria	Actinobacteria	Actinomycetales	Mycobacteriaceae	Mycobacterium	tuberculosis
234467	640427103	288000	58505	Bacteria	Proteobacteria	Alphaproteobacteria	Rhizobiales	Bradyrhizobiaceae	Bradyrhizobium	sp.
234650	640427145	359786	58455	Bacteria	Firmicutes	Bacilli	Bacillales	Staphylococcaceae	Staphylococcus	aureus
235029	640427139	357808	58523	Bacteria	Chloroflexi	Chloroflexi	Chloroflexales	Chloroflexaceae	Roseiflexus	sp.
235414	641228486	357809	58519	Bacteria	Firmicutes	Clostridia	Clostridiales	Clostridiaceae	Clostridium	phytofermentans
235459	640963031	412420	54563	Bacteria	Proteobacteria	Gammaproteobacteria	Enterobacteriales	Enterobacteriaceae	Yersinia	pestis
235488	637000336	216895	62909	Bacteria	Proteobacteria	Gammaproteobacteria	Vibrionales	Vibrionaceae	Vibrio	vulnificus
235725	640753053	418127	58817	Bacteria	Firmicutes	Bacilli	Bacillales	Staphylococcaceae	Staphylococcus	aureus
235957	641228493	272568	61587	Bacteria	Proteobacteria	Alphaproteobacteria	Rhodospirillales	Acetobacteraceae	Gluconacetobacter	diazotrophicus
235998	641380440	333990	54673	Bacteria	Firmicutes	Bacilli	Lactobacillales	Carnobacteriaceae	Carnobacterium	sp.
236200	641380440	333990	54673	Bacteria	Firmicutes	Bacilli	Lactobacillales	Carnobacteriaceae	Carnobacterium	sp.
236419	639633006	290399	58141	Bacteria	Actinobacteria	Actinobacteria	Actinomycetales	Micrococcaceae	Arthrobacter	sp.
236502	641228508	398579	58705	Bacteria	Proteobacteria	Gammaproteobacteria	Alteromonadales	Shewanellaceae	Shewanella	pealeana
236730	641228500	403833	58747	Bacteria	Thermotogae	Thermotogae	Thermotogales	Thermotogaceae	Petrotoga	mobilis
237354	641380440	333990	54673	Bacteria	Firmicutes	Bacilli	Lactobacillales	Carnobacteriaceae	Carnobacterium	sp.
237442	640753038	439375	58921	Bacteria	Proteobacteria	Alphaproteobacteria	Rhizobiales	Brucellaceae	Ochrobactrum	anthropi
237576	640963003	417397	54585	Bacteria	Proteobacteria	Gammaproteobacteria	Vibrionales	Vibrionaceae	Vibrio	cholerae
237861	-1	-1	-1	Archaea
237998	640963010	410291	54457	Bacteria	Proteobacteria	Gammaproteobacteria	Vibrionales	Vibrionaceae	Vibrio	harveyi
238079	641228507	399599	58261	Bacteria	Proteobacteria	Gammaproteobacteria	Alteromonadales	Shewanellaceae	Shewanella	baltica
238096	641380451	314289	54233	Bacteria	Proteobacteria	Gammaproteobacteria	Vibrionales	Vibrionaceae	Vibrio	campbellii
238272	641228482	395019	58697	Bacteria	Proteobacteria	Betaproteobacteria	Burkholderiales	Burkholderiaceae	Burkholderia	multivorans
238420	640963039	391592	54669	Bacteria	Proteobacteria	Epsilonproteobacteria	Nautiliales	Nautiliaceae	Caminibacter	mediatlanticus
238439	637000041	359391	62937	Bacteria	Proteobacteria	Alphaproteobacteria	Rhizobiales	Brucellaceae	Brucella	melitensis
238461	640753028	458234	58999	Bacteria	Proteobacteria	Gammaproteobacteria	Thiotrichales	Francisellaceae	Francisella	tularensis
238598	640963010	410291	54457	Bacteria	Proteobacteria	Gammaproteobacteria	Vibrionales	Vibrionaceae	Vibrio	harveyi
238720	641228499	436308	58903	Archaea	Thaumarchaeota	unclassified	Nitrosopumilales	Nitrosopumilaceae	Nitrosopumilus	maritimus
238741	641228474	329726	58167	Bacteria	Cyanobacteria	unclassified	Chroococcales	unclassified	Acaryochloris	marina
238798	641380425	314608	54155	Bacteria	Proteobacteria	Gammaproteobacteria	Alteromonadales	Shewanellaceae	Shewanella	benthica
239021	640963052	406563	54507	Bacteria	Firmicutes	Bacilli	Lactobacillales	Streptococcaceae	Streptococcus	pneumoniae
239033	641380451	314289	54233	Bacteria	Proteobacteria	Gammaproteobacteria	Vibrionales	Vibrionaceae	Vibrio	campbellii
239234	641380440	333990	54673	Bacteria	Firmicutes	Bacilli	Lactobacillales	Carnobacteriaceae	Carnobacterium	sp.
239348	640963032	344747	54323	Bacteria	Planctomycetes	Planctomycetia	Planctomycetales	Planctomycetaceae	Planctomyces	maris
239371	640963028	58051	54201	Bacteria	Proteobacteria	Gammaproteobacteria	Alteromonadales	Moritellaceae	Moritella	sp.
239416	640963038	391591	54743	Bacteria	Proteobacteria	Gammaproteobacteria	Vibrionales	Vibrionaceae	Vibrio	shilonii
239525	640963039	391592	54669	Bacteria	Proteobacteria	Epsilonproteobacteria	Nautiliales	Nautiliaceae	Caminibacter	mediatlanticus
239688	640963037	50743	54737	Bacteria	Bacteroidetes	unclassified	unclassified	unclassified	Ulvibacter	sp.
239729	641228511	416591	58419	Bacteria	Thermotogae	Thermotogae	Thermotogales	Thermotogaceae	Thermotoga	lettingae
239795	640963027	443152	54691	Bacteria	Proteobacteria	Gammaproteobacteria	Alteromonadales	Alteromonadaceae	Marinobacter	algicola
240392	640963037	50743	54737	Bacteria	Bacteroidetes	unclassified	unclassified	unclassified	Ulvibacter	sp.
240510	640753047	383372	58287	Bacteria	Chloroflexi	Chloroflexi	Chloroflexales	Chloroflexaceae	Roseiflexus	castenholzii
240655	640963048	406561	54503	Bacteria	Firmicutes	Bacilli	Lactobacillales	Streptococcaceae	Streptococcus	pneumoniae
240758	641380425	314608	54155	Bacteria	Proteobacteria	Gammaproteobacteria	Alteromonadales	Shewanellaceae	Shewanella	benthica
240847	641522601	441768	58901	Bacteria	Tenericutes	Mollicutes	Acholeplasmatales	Acholeplasmataceae	Acholeplasma	laidlawii
241156	640753024	331111	58395	Bacteria	Proteobacteria	Gammaproteobacteria	Enterobacteriales	Enterobacteriaceae	Escherichia	coli
241281	640963044	391574	54745	Bacteria	Proteobacteria	Gammaproteobacteria	Vibrionales	unclassified	unclassified	unclassified
241364	640753026	381764	58625	Bacteria	Thermotogae	Thermotogae	Thermotogales	Thermotogaceae	Fervidobacterium	nodosum
241989	640753037	387092	58861	Bacteria	Proteobacteria	Epsilonproteobacteria	unclassified	unclassified	Nitratiruptor	sp.
242208	640753048	399741	58725	Bacteria	Proteobacteria	Gammaproteobacteria	Enterobacteriales	Enterobacteriaceae	Serratia	proteamaculans
242368	640963031	412420	54563	Bacteria	Proteobacteria	Gammaproteobacteria	Enterobacteriales	Enterobacteriaceae	Yersinia	pestis
242438	641380451	314289	54233	Bacteria	Proteobacteria	Gammaproteobacteria	Vibrionales	Vibrionaceae	Vibrio	campbellii
242469	640963006	417399	54589	Bacteria	Proteobacteria	Gammaproteobacteria	Vibrionales	Vibrionaceae	Vibrio	cholerae
242503	641228475	350688	58495	Bacteria	Firmicutes	Clostridia	Clostridiales	Clostridiaceae	Alkaliphilus	oremlandii
242550	640753006	315749	58317	Bacteria	Firmicutes	Bacilli	Bacillales	Bacillaceae	Bacillus	cereus
242701	640753005	326423	58271	Bacteria	Firmicutes	Bacilli	Bacillales	Bacillaceae	Bacillus	amyloliquefaciens
242732	641380434	391587	54687	Bacteria	Bacteroidetes	Flavobacteriia	Flavobacteriales	Flavobacteriaceae	Kordia	algicida
242938	640753013	407148	58771	Bacteria	Proteobacteria	Epsilonproteobacteria	Campylobacterales	Campylobacteraceae	Campylobacter	jejuni
242967	640963033	161544	54663	Bacteria	Firmicutes	Bacilli	Bacillales	Bacillaceae	Bacillus	sp.
242988	640753010	360105	58669	Bacteria	Proteobacteria	Epsilonproteobacteria	Campylobacterales	Campylobacteraceae	Campylobacter	curvus
243062	637000196	335283	58363	Bacteria	Proteobacteria	Betaproteobacteria	Nitrosomonadales	Nitrosomonadaceae	Nitrosomonas	eutropha
243287	640963010	410291	54457	Bacteria	Proteobacteria	Gammaproteobacteria	Vibrionales	Vibrionaceae	Vibrio	harveyi
243295	643692036	451516	58925	Bacteria	Firmicutes	Bacilli	Bacillales	Staphylococcaceae	Staphylococcus	aureus
243403	641228482	395019	58697	Bacteria	Proteobacteria	Betaproteobacteria	Burkholderiales	Burkholderiaceae	Burkholderia	multivorans
243787	640753014	456442	58815	Archaea	Euryarchaeota	Methanomicrobia	Methanomicrobiales	Methanoregulaceae	Candidatus Methanoregula	boonei
244105	641380440	333990	54673	Bacteria	Firmicutes	Bacilli	Lactobacillales	Carnobacteriaceae	Carnobacterium	sp.
244326	640963030	391625	54707	Bacteria	Proteobacteria	Deltaproteobacteria	Myxococcales	Nannocystaceae	Plesiocystis	pacifica
244402	641380451	314289	54233	Bacteria	Proteobacteria	Gammaproteobacteria	Vibrionales	Vibrionaceae	Vibrio	campbellii
244416	641228502	288705	58899	Bacteria	Actinobacteria	Actinobacteria	Actinomycetales	Micrococcaceae	Renibacterium	salmoninarum
244434	637000004	393595	58169	Bacteria	Proteobacteria	Gammaproteobacteria	Oceanospirillales	Alcanivoracaceae	Alcanivorax	borkumensis
244710	640753055	467705	57667	Bacteria	Firmicutes	Bacilli	Lactobacillales	Streptococcaceae	Streptococcus	gordonii
244957	641228485	324602	57657	Bacteria	Chloroflexi	Chloroflexi	Chloroflexales	Chloroflexaceae	Chloroflexus	aurantiacus
244991	641228480	483179	59009	Bacteria	Proteobacteria	Alphaproteobacteria	Rhizobiales	Brucellaceae	Brucella	canis
245121	-1	-1	-1	Bacteria
245173	640963051	406562	54505	Bacteria	Firmicutes	Bacilli	Lactobacillales	Streptococcaceae	Streptococcus	pneumoniae
245187	640963037	50743	54737	Bacteria	Bacteroidetes	unclassified	unclassified	unclassified	Ulvibacter	sp.
245370	640753025	331112	58393	Bacteria	Proteobacteria	Gammaproteobacteria	Enterobacteriales	Enterobacteriaceae	Escherichia	coli
245387	641228498	374833	58587	Bacteria	Proteobacteria	Betaproteobacteria	Neisseriales	Neisseriaceae	Neisseria	meningitidis
245699	640963009	419109	54593	Bacteria	Proteobacteria	Gammaproteobacteria	Vibrionales	Vibrionaceae	Vibrio	parahaemolyticus
245826	640753004	367737	58557	Bacteria	Proteobacteria	Epsilonproteobacteria	Campylobacterales	Campylobacteraceae	Arcobacter	butzleri
246213	641380451	314289	54233	Bacteria	Proteobacteria	Gammaproteobacteria	Vibrionales	Vibrionaceae	Vibrio	campbellii
246477	640753009	360104	58667	Bacteria	Proteobacteria	Epsilonproteobacteria	Campylobacterales	Campylobacteraceae	Campylobacter	concisus
246627	640963010	410291	54457	Bacteria	Proteobacteria	Gammaproteobacteria	Vibrionales	Vibrionaceae	Vibrio	harveyi
246712	640753050	425104	58835	Bacteria	Proteobacteria	Gammaproteobacteria	Alteromonadales	Shewanellaceae	Shewanella	sediminis
246717	640753011	360107	58981	Bacteria	Proteobacteria	Epsilonproteobacteria	Campylobacterales	Campylobacteraceae	Campylobacter	hominis
246824	640753059	78245	58453	Bacteria	Proteobacteria	Alphaproteobacteria	Rhizobiales	Xanthobacteraceae	Xanthobacter	autotrophicus
246847	641380432	391619	54717	Bacteria	Proteobacteria	Alphaproteobacteria	Rhodobacterales	Rhodobacteraceae	Phaeobacter	gallaeciensis
247099	640963028	58051	54201	Bacteria	Proteobacteria	Gammaproteobacteria	Alteromonadales	Moritellaceae	Moritella	sp.
247344	640753021	382253	58629	Bacteria	Proteobacteria	Gammaproteobacteria	Legionellales	Coxiellaceae	Coxiella	burnetii
247369	641228477	315730	58315	Bacteria	Firmicutes	Bacilli	Bacillales	Bacillaceae	Bacillus	weihenstephanensis
247676	640963053	406560	54501	Bacteria	Firmicutes	Bacilli	Lactobacillales	Streptococcaceae	Streptococcus	pneumoniae
247822	640753052	359787	58457	Bacteria	Firmicutes	Bacilli	Bacillales	Staphylococcaceae	Staphylococcus	aureus
247861	641380451	314289	54233	Bacteria	Proteobacteria	Gammaproteobacteria	Vibrionales	Vibrionaceae	Vibrio	campbellii
247934	640753012	360109	58671	Bacteria	Proteobacteria	Epsilonproteobacteria	Campylobacterales	Campylobacteraceae	Campylobacter	jejuni
247959	641380434	391587	54687	Bacteria	Bacteroidetes	Flavobacteriia	Flavobacteriales	Flavobacteriaceae	Kordia	algicida
248001	640963030	391625	54707	Bacteria	Proteobacteria	Deltaproteobacteria	Myxococcales	Nannocystaceae	Plesiocystis	pacifica
248271	640753017	441770	58927	Bacteria	Firmicutes	Clostridia	Clostridiales	Clostridiaceae	Clostridium	botulinum
248430	640753032	272620	57619	Bacteria	Proteobacteria	Gammaproteobacteria	Enterobacteriales	Enterobacteriaceae	Klebsiella	pneumoniae
248862	640963033	161544	54663	Bacteria	Firmicutes	Bacilli	Bacillales	Bacillaceae	Bacillus	sp.
249170	641228482	395019	58697	Bacteria	Proteobacteria	Betaproteobacteria	Burkholderiales	Burkholderiaceae	Burkholderia	multivorans
249195	641228481	470137	59015	Bacteria	Proteobacteria	Alphaproteobacteria	Rhizobiales	Brucellaceae	Brucella	suis
249377	641228487	360115	58637	Bacteria	Proteobacteria	Gammaproteobacteria	Legionellales	Coxiellaceae	Coxiella	burnetii
249867	641228512	349746	58485	Bacteria	Proteobacteria	Gammaproteobacteria	Enterobacteriales	Enterobacteriaceae	Yersinia	pestis
249990	640963031	412420	54563	Bacteria	Proteobacteria	Gammaproteobacteria	Enterobacteriales	Enterobacteriaceae	Yersinia	pestis
250004	641228504	391037	58659	Bacteria	Actinobacteria	Actinobacteria	Actinomycetales	Micromonosporaceae	Salinispora	arenicola
250045	640963039	391592	54669	Bacteria	Proteobacteria	Epsilonproteobacteria	Nautiliales	Nautiliaceae	Caminibacter	mediatlanticus
250153	640963039	391592	54669	Bacteria	Proteobacteria	Epsilonproteobacteria	Nautiliales	Nautiliaceae	Caminibacter	mediatlanticus
250283	640753003	404589	58755	Bacteria	Proteobacteria	Deltaproteobacteria	Myxococcales	Myxococcaceae	Anaeromyxobacter	sp.
250349	640963020	412966	54573	Bacteria	Proteobacteria	Gammaproteobacteria	Vibrionales	Vibrionaceae	Vibrio	cholerae
250503	641228481	470137	59015	Bacteria	Proteobacteria	Alphaproteobacteria	Rhizobiales	Brucellaceae	Brucella	suis
250541	640963054	406558	54497	Bacteria	Firmicutes	Bacilli	Lactobacillales	Streptococcaceae	Streptococcus	pneumoniae
250576	640753056	387093	58863	Bacteria	Proteobacteria	Epsilonproteobacteria	unclassified	unclassified	Sulfurovum	sp.
250583	637000112	393011	58687	Bacteria	Proteobacteria	Gammaproteobacteria	Thiotrichales	Francisellaceae	Francisella	tularensis
250630	640963038	391591	54743	Bacteria	Proteobacteria	Gammaproteobacteria	Vibrionales	Vibrionaceae	Vibrio	shilonii
250787	641380434	391587	54687	Bacteria	Bacteroidetes	Flavobacteriia	Flavobacteriales	Flavobacteriaceae	Kordia	algicida
250958	640753042	381754	58627	Bacteria	Proteobacteria	Gammaproteobacteria	Pseudomonadales	Pseudomonadaceae	Pseudomonas	aeruginosa
251168	640963033	161544	54663	Bacteria	Firmicutes	Bacilli	Bacillales	Bacillaceae	Bacillus	sp.
251227	640753007	315750	59017	Bacteria	Firmicutes	Bacilli	Bacillales	Bacillaceae	Bacillus	pumilus
251266	640963035	391613	54723	Bacteria	Proteobacteria	Alphaproteobacteria	Rhodobacterales	Rhodobacteraceae	Roseovarius	sp.
251647	640963039	391592	54669	Bacteria	Proteobacteria	Epsilonproteobacteria	Nautiliales	Nautiliaceae	Caminibacter	mediatlanticus
251684	640963033	161544	54663	Bacteria	Firmicutes	Bacilli	Bacillales	Bacillaceae	Bacillus	sp.
251698	640753020	431943	58885	Bacteria	Firmicutes	Clostridia	Clostridiales	Clostridiaceae	Clostridium	kluyveri
251784	641380439	391603	54679	Bacteria	Bacteroidetes	Flavobacteriia	Flavobacteriales	unclassified	unclassified	unclassified
251840	640753038	439375	58921	Bacteria	Proteobacteria	Alphaproteobacteria	Rhizobiales	Brucellaceae	Ochrobactrum	anthropi
251843	640963023	411901	54521	Bacteria	Bacteroidetes	Bacteroidia	Bacteroidales	Bacteroidaceae	Bacteroides	caccae
251928	640963005	417400	54591	Bacteria	Proteobacteria	Gammaproteobacteria	Vibrionales	Vibrionaceae	Vibrio	cholerae
252075	640963010	410291	54457	Bacteria	Proteobacteria	Gammaproteobacteria	Vibrionales	Vibrionaceae	Vibrio	harveyi
252324	641228495	405566	58761	Bacteria	Firmicutes	Bacilli	Lactobacillales	Lactobacillaceae	Lactobacillus	helveticus
252382	640753030	375286	58603	Bacteria	Proteobacteria	Betaproteobacteria	Burkholderiales	Oxalobacteraceae	Janthinobacterium	sp.
252545	-1	-1	-1	Archaea
252888	639633001	351607	58501	Bacteria	Actinobacteria	Actinobacteria	Actinomycetales	Acidothermaceae	Acidothermus	cellulolyticus
252944	640753029	453591	58365	Archaea	Crenarchaeota	Thermoprotei	Desulfurococcales	Desulfurococcaceae	Ignicoccus	hospitalis
253024	640069311	418136	58811	Bacteria	Proteobacteria	Gammaproteobacteria	Thiotrichales	Francisellaceae	Francisella	tularensis
253392	640963026	391597	54689	Bacteria	Proteobacteria	Betaproteobacteria	Burkholderiales	Burkholderiaceae	Limnobacter	sp.
253592	-1	-1	-1	Archaea
253750	640963033	161544	54663	Bacteria	Firmicutes	Bacilli	Bacillales	Bacillaceae	Bacillus	sp.
253824	640963044	391574	54745	Bacteria	Proteobacteria	Gammaproteobacteria	Vibrionales	unclassified	unclassified	unclassified
253887	640753057	391009	58683	Bacteria	Thermotogae	Thermotogae	Thermotogales	Thermotogaceae	Thermosipho	melanesiensis
254355	641380432	391619	54717	Bacteria	Proteobacteria	Alphaproteobacteria	Rhodobacterales	Rhodobacteraceae	Phaeobacter	gallaeciensis
254667	-1	-1	-1	Bacteria
254715	640963024	411459	54509	Bacteria	Firmicutes	Clostridia	Clostridiales	Lachnospiraceae	Ruminococcus	obeum
255110	641380439	391603	54679	Bacteria	Bacteroidetes	Flavobacteriia	Flavobacteriales	unclassified	unclassified	unclassified
255231	640753049	402882	58743	Bacteria	Proteobacteria	Gammaproteobacteria	Alteromonadales	Shewanellaceae	Shewanella	baltica
255315	-1	-1	-1	Archaea
255822	640963042	406556	54493	Bacteria	Firmicutes	Bacilli	Lactobacillales	Streptococcaceae	Streptococcus	pneumoniae
256149	640753019	441772	58929	Bacteria	Firmicutes	Clostridia	Clostridiales	Clostridiaceae	Clostridium	botulinum
256286	640753060	349747	58487	Bacteria	Proteobacteria	Gammaproteobacteria	Enterobacteriales	Enterobacteriaceae	Yersinia	pseudotuberculosis
256607	640753018	441771	58931	Bacteria	Firmicutes	Clostridia	Clostridiales	Clostridiaceae	Clostridium	botulinum
256970	641228480	483179	59009	Bacteria	Proteobacteria	Alphaproteobacteria	Rhizobiales	Brucellaceae	Brucella	canis
257448	641380440	333990	54673	Bacteria	Firmicutes	Bacilli	Lactobacillales	Carnobacteriaceae	Carnobacterium	sp.
257615	640963004	417398	54587	Bacteria	Proteobacteria	Gammaproteobacteria	Vibrionales	Vibrionaceae	Vibrio	cholerae
257992	641228484	444179	58943	Bacteria	Bacteroidetes	Flavobacteriia	Flavobacteriales	unclassified	Candidatus Sulcia	muelleri
257997	639279301	176299	57865	Bacteria	Proteobacteria	Alphaproteobacteria	Rhizobiales	Rhizobiaceae	Agrobacterium	tumefaciens
258045	641228492	298653	58367	Bacteria	Actinobacteria	Actinobacteria	Actinomycetales	Frankiaceae	Frankia	sp.
258176	641736270	411484	54553	Bacteria	Firmicutes	Clostridia	Clostridiales	Clostridiaceae	Clostridium	sp.
258185	641736146	451754	54847	Bacteria	Firmicutes	Clostridia	Clostridiales	Clostridiaceae	Clostridium	perfringens
258207	641736171	471872	54885	Bacteria	Firmicutes	Bacilli	Lactobacillales	Streptococcaceae	Streptococcus	infantarius
258456	641736138	405536	54481	Bacteria	Firmicutes	Bacilli	Bacillales	Bacillaceae	Bacillus	anthracis
258477	645951877	515611	54877	Bacteria	Tenericutes	Mollicutes	Mycoplasmatales	Mycoplasmataceae	Ureaplasma	urealyticum
258496	641522635	395495	58971	Bacteria	Proteobacteria	Betaproteobacteria	Burkholderiales	unclassified	Leptothrix	cholodnii
258525	641736146	451754	54847	Bacteria	Firmicutes	Clostridia	Clostridiales	Clostridiaceae	Clostridium	perfringens
258630	641736262	393121	54431	Bacteria	Firmicutes	Bacilli	Bacillales	Listeriaceae	Listeria	monocytogenes
258675	641736220	444453	54967	Bacteria	Proteobacteria	Gammaproteobacteria	Enterobacteriales	Enterobacteriaceae	Escherichia	coli
258820	641736153	451756	54851	Bacteria	Firmicutes	Clostridia	Clostridiales	Clostridiaceae	Clostridium	perfringens
258827	641736153	451756	54851	Bacteria	Firmicutes	Clostridia	Clostridiales	Clostridiaceae	Clostridium	perfringens
259101	641736221	444452	54965	Bacteria	Proteobacteria	Gammaproteobacteria	Enterobacteriales	Enterobacteriaceae	Escherichia	coli
259342	641736227	411490	54561	Bacteria	Firmicutes	Clostridia	Clostridiales	Lachnospiraceae	Anaerostipes	caccae
259426	641522633	334390	58865	Bacteria	Firmicutes	Bacilli	Lactobacillales	Lactobacillaceae	Lactobacillus	fermentum
259463	641736137	445335	54837	Bacteria	Firmicutes	Clostridia	Clostridiales	Clostridiaceae	Clostridium	botulinum
259492	641736116	478004	54971	Bacteria	Proteobacteria	Gammaproteobacteria	Enterobacteriales	Enterobacteriaceae	Escherichia	coli
259505	641736134	405533	54485	Bacteria	Firmicutes	Bacilli	Bacillales	Bacillaceae	Bacillus	cereus
259512	641736144	447214	54843	Bacteria	Firmicutes	Clostridia	Clostridiales	Clostridiaceae	Clostridium	butyricum
259549	641736222	478005	54973	Bacteria	Proteobacteria	Gammaproteobacteria	Enterobacteriales	Enterobacteriaceae	Escherichia	coli
259587	641522655	340099	58339	Bacteria	Firmicutes	Clostridia	Thermoanaerobacterales	Thermoanaerobacteraceae	Thermoanaerobacter	pseudethanolicus
259608	641522610	477974	59067	Bacteria	Firmicutes	Clostridia	Clostridiales	Peptococcaceae	Candidatus Desulforudis	audaxviator
259644	641736119	441154	54769	Bacteria	Proteobacteria	Betaproteobacteria	Burkholderiales	Burkholderiaceae	Burkholderia	pseudomallei
259661	641736185	465517	54909	Bacteria	Proteobacteria	Gammaproteobacteria	Enterobacteriales	Enterobacteriaceae	Salmonella	enterica
259772	641736227	411490	54561	Bacteria	Firmicutes	Clostridia	Clostridiales	Lachnospiraceae	Anaerostipes	caccae
259777	641736169	428126	54607	Bacteria	Firmicutes	Erysipelotrichi	Erysipelotrichales	Erysipelotrichaceae	Clostridium	spiroforme
259857	-1	-1	-1	Bacteria
259942	641736147	445337	54841	Bacteria	Firmicutes	Clostridia	Clostridiales	Clostridiaceae	Clostridium	botulinum
259987	641736135	451709	54835	Bacteria	Firmicutes	Bacilli	Bacillales	Bacillaceae	Bacillus	cereus
260082	641736173	486624	54995	Bacteria	Firmicutes	Bacilli	Bacillales	Bacillaceae	Bacillus	anthracis
260125	641736118	441153	54767	Bacteria	Proteobacteria	Betaproteobacteria	Burkholderiales	Burkholderiaceae	Burkholderia	pseudomallei
260163	641736143	445334	54845	Bacteria	Firmicutes	Clostridia	Clostridiales	Clostridiaceae	Clostridium	perfringens
260178	641736145	451755	54849	Bacteria	Firmicutes	Clostridia	Clostridiales	Clostridiaceae	Clostridium	perfringens
260206	641736221	444452	54965	Bacteria	Proteobacteria	Gammaproteobacteria	Enterobacteriales	Enterobacteriaceae	Escherichia	coli
260210	641736244	360099	54471	Bacteria	Proteobacteria	Gammaproteobacteria	Enterobacteriales	Enterobacteriaceae	Yersinia	pestis
260250	641736210	444447	54959	Bacteria	Proteobacteria	Gammaproteobacteria	Enterobacteriales	Enterobacteriaceae	Escherichia	coli
260343	641736213	444448	54957	Bacteria	Proteobacteria	Gammaproteobacteria	Enterobacteriales	Enterobacteriaceae	Escherichia	coli
260427	641736272	453363	54889	Bacteria	Firmicutes	Bacilli	Lactobacillales	Streptococcaceae	Streptococcus	pneumoniae
260457	641736181	445987	54823	Bacteria	Spirochaetes	Spirochaetia	Spirochaetales	Spirochaetaceae	Borrelia	valaisiana
260518	641736227	411490	54561	Bacteria	Firmicutes	Clostridia	Clostridiales	Lachnospiraceae	Anaerostipes	caccae
260545	637000334	312309	58163	Bacteria	Proteobacteria	Gammaproteobacteria	Vibrionales	Vibrionaceae	Vibrio	fischeri
260564	641522651	516950	59181	Bacteria	Firmicutes	Bacilli	Lactobacillales	Streptococcaceae	Streptococcus	pneumoniae
260579	641736205	445970	54803	Bacteria	Bacteroidetes	Bacteroidia	Bacteroidales	Rikenellaceae	Alistipes	putredinis
260682	641736242	404215	54473	Bacteria	Proteobacteria	Gammaproteobacteria	Enterobacteriales	Enterobacteriaceae	Yersinia	pestis
260750	645951879	526347	54751	Bacteria	Tenericutes	Mollicutes	Mycoplasmatales	Mycoplasmataceae	Ureaplasma	urealyticum
260768	641736250	486620	55001	Bacteria	Firmicutes	Bacilli	Bacillales	Bacillaceae	Bacillus	anthracis
260769	641736228	404214	54469	Bacteria	Proteobacteria	Gammaproteobacteria	Enterobacteriales	Enterobacteriaceae	Yersinia	pestis
260777	641736225	478006	54975	Bacteria	Proteobacteria	Gammaproteobacteria	Enterobacteriales	Enterobacteriaceae	Escherichia	coli
260893	641736159	486621	54997	Bacteria	Firmicutes	Bacilli	Bacillales	Bacillaceae	Bacillus	anthracis
260924	641736138	405536	54481	Bacteria	Firmicutes	Bacilli	Bacillales	Bacillaceae	Bacillus	anthracis
260964	641736137	445335	54837	Bacteria	Firmicutes	Clostridia	Clostridiales	Clostridiaceae	Clostridium	botulinum
260971	641736146	451754	54847	Bacteria	Firmicutes	Clostridia	Clostridiales	Clostridiaceae	Clostridium	perfringens
261053	641736144	447214	54843	Bacteria	Firmicutes	Clostridia	Clostridiales	Clostridiaceae	Clostridium	butyricum
261093	641736271	445972	54807	Bacteria	Firmicutes	Clostridia	Clostridiales	Ruminococcaceae	Anaerotruncus	colihominis
261205	641736249	488537	55051	Bacteria	Firmicutes	Clostridia	Clostridiales	Clostridiaceae	Clostridium	perfringens
261218	641736144	447214	54843	Bacteria	Firmicutes	Clostridia	Clostridiales	Clostridiaceae	Clostridium	butyricum
261458	641736116	478004	54971	Bacteria	Proteobacteria	Gammaproteobacteria	Enterobacteriales	Enterobacteriaceae	Escherichia	coli
261560	641522659	405440	58763	Bacteria	Proteobacteria	Gammaproteobacteria	Xanthomonadales	Xanthomonadaceae	Xylella	fastidiosa
261566	641736228	404214	54469	Bacteria	Proteobacteria	Gammaproteobacteria	Enterobacteriales	Enterobacteriaceae	Yersinia	pestis
261676	641736147	445337	54841	Bacteria	Firmicutes	Clostridia	Clostridiales	Clostridiaceae	Clostridium	botulinum
261703	641736216	479832	54951	Bacteria	Firmicutes	Clostridia	Clostridiales	Peptostreptococcaceae	Clostridium	difficile
261719	641736141	451707	54831	Bacteria	Firmicutes	Bacilli	Bacillales	Bacillaceae	Bacillus	cereus
261722	641736249	488537	55051	Bacteria	Firmicutes	Clostridia	Clostridiales	Clostridiaceae	Clostridium	perfringens
261827	641736222	478005	54973	Bacteria	Proteobacteria	Gammaproteobacteria	Enterobacteriales	Enterobacteriaceae	Escherichia	coli
261842	641736182	405917	54483	Bacteria	Firmicutes	Bacilli	Bacillales	Bacillaceae	Bacillus	cereus
261885	641736226	478007	54977	Bacteria	Proteobacteria	Gammaproteobacteria	Enterobacteriales	Enterobacteriaceae	Escherichia	coli
261912	641736133	411461	54513	Bacteria	Firmicutes	Clostridia	Clostridiales	Lachnospiraceae	Dorea	formicigenerans
261921	641736134	405533	54485	Bacteria	Firmicutes	Bacilli	Bacillales	Bacillaceae	Bacillus	cereus
261946	641522661	502800	59151	Bacteria	Proteobacteria	Gammaproteobacteria	Enterobacteriales	Enterobacteriaceae	Yersinia	pseudotuberculosis
261962	641736214	444451	54963	Bacteria	Proteobacteria	Gammaproteobacteria	Enterobacteriales	Enterobacteriaceae	Escherichia	coli
261973	641736137	445335	54837	Bacteria	Firmicutes	Clostridia	Clostridiales	Clostridiaceae	Clostridium	botulinum
261995	641736117	441152	54765	Bacteria	Proteobacteria	Betaproteobacteria	Burkholderiales	Burkholderiaceae	Burkholderia	pseudomallei
262033	641736134	405533	54485	Bacteria	Firmicutes	Bacilli	Bacillales	Bacillaceae	Bacillus	cereus
262038	645951874	518603	54749	Bacteria	Tenericutes	Mollicutes	Mycoplasmatales	Mycoplasmataceae	Ureaplasma	urealyticum
262154	641736222	478005	54973	Bacteria	Proteobacteria	Gammaproteobacteria	Enterobacteriales	Enterobacteriaceae	Escherichia	coli
262185	641736242	404215	54473	Bacteria	Proteobacteria	Gammaproteobacteria	Enterobacteriales	Enterobacteriaceae	Yersinia	pestis
262191	641736212	444449	54961	Bacteria	Proteobacteria	Gammaproteobacteria	Enterobacteriales	Enterobacteriaceae	Escherichia	coli
262217	641522626	262543	58053	Bacteria	Firmicutes	Bacilli	Bacillales	unclassified	Exiguobacterium	sibiricum
262319	641736196	449673	54825	Bacteria	Bacteroidetes	Bacteroidia	Bacteroidales	Bacteroidaceae	Bacteroides	stercoris
262373	641522619	498213	59147	Bacteria	Firmicutes	Clostridia	Clostridiales	Clostridiaceae	Clostridium	botulinum
262492	641736113	445973	54809	Bacteria	Firmicutes	Clostridia	Clostridiales	Peptostreptococcaceae	Clostridium	bartlettii
262493	641736156	456298	54869	Bacteria	Proteobacteria	Gammaproteobacteria	Pasteurellales	Pasteurellaceae	Haemophilus	parasuis
262590	641736249	488537	55051	Bacteria	Firmicutes	Clostridia	Clostridiales	Clostridiaceae	Clostridium	perfringens
262592	641736144	447214	54843	Bacteria	Firmicutes	Clostridia	Clostridiales	Clostridiaceae	Clostridium	butyricum
262620	641736226	478007	54977	Bacteria	Proteobacteria	Gammaproteobacteria	Enterobacteriales	Enterobacteriaceae	Escherichia	coli
262630	641736152	451757	54853	Bacteria	Firmicutes	Clostridia	Clostridiales	Clostridiaceae	Clostridium	perfringens
262739	642555135	557433	58875	Bacteria	Firmicutes	Bacilli	Lactobacillales	Lactobacillaceae	Lactobacillus	reuteri
262815	641736153	451756	54851	Bacteria	Firmicutes	Clostridia	Clostridiales	Clostridiaceae	Clostridium	perfringens
262867	641736147	445337	54841	Bacteria	Firmicutes	Clostridia	Clostridiales	Clostridiaceae	Clostridium	botulinum
262885	641736145	451755	54849	Bacteria	Firmicutes	Clostridia	Clostridiales	Clostridiaceae	Clostridium	perfringens
262922	641736152	451757	54853	Bacteria	Firmicutes	Clostridia	Clostridiales	Clostridiaceae	Clostridium	perfringens
262998	641736152	451757	54853	Bacteria	Firmicutes	Clostridia	Clostridiales	Clostridiaceae	Clostridium	perfringens
263021	641736102	454167	54857	Bacteria	Proteobacteria	Gammaproteobacteria	Enterobacteriales	Enterobacteriaceae	Salmonella	enterica
263024	641736251	486622	55003	Bacteria	Firmicutes	Bacilli	Bacillales	Bacillaceae	Bacillus	anthracis
263029	641736152	451757	54853	Bacteria	Firmicutes	Clostridia	Clostridiales	Clostridiaceae	Clostridium	perfringens
263216	641736225	478006	54975	Bacteria	Proteobacteria	Gammaproteobacteria	Enterobacteriales	Enterobacteriaceae	Escherichia	coli
263218	641736147	445337	54841	Bacteria	Firmicutes	Clostridia	Clostridiales	Clostridiaceae	Clostridium	botulinum
263230	641736208	465516	54907	Bacteria	Proteobacteria	Gammaproteobacteria	Enterobacteriales	Enterobacteriaceae	Salmonella	enterica
263239	641736141	451707	54831	Bacteria	Firmicutes	Bacilli	Bacillales	Bacillaceae	Bacillus	cereus
263283	641736138	405536	54481	Bacteria	Firmicutes	Bacilli	Bacillales	Bacillaceae	Bacillus	anthracis
263364	641736144	447214	54843	Bacteria	Firmicutes	Clostridia	Clostridiales	Clostridiaceae	Clostridium	butyricum
263411	641736146	451754	54847	Bacteria	Firmicutes	Clostridia	Clostridiales	Clostridiaceae	Clostridium	perfringens
263445	641736147	445337	54841	Bacteria	Firmicutes	Clostridia	Clostridiales	Clostridiaceae	Clostridium	botulinum
263525	641736248	404218	54479	Bacteria	unclassified	unclassified	unclassified	unclassified	Yersinia	pestis
263529	641736136	451708	54833	Bacteria	Firmicutes	Bacilli	Bacillales	Bacillaceae	Bacillus	cereus
263541	641736141	451707	54831	Bacteria	Firmicutes	Bacilli	Bacillales	Bacillaceae	Bacillus	cereus
263564	641522645	76869	58735	Bacteria	Proteobacteria	Gammaproteobacteria	Pseudomonadales	Pseudomonadaceae	Pseudomonas	putida
263619	641736126	441155	54773	Bacteria	Proteobacteria	Betaproteobacteria	Burkholderiales	Burkholderiaceae	Burkholderia	pseudomallei
263689	641736159	486621	54997	Bacteria	Firmicutes	Bacilli	Bacillales	Bacillaceae	Bacillus	anthracis
263693	641736147	445337	54841	Bacteria	Firmicutes	Clostridia	Clostridiales	Clostridiaceae	Clostridium	botulinum
263725	641736146	451754	54847	Bacteria	Firmicutes	Clostridia	Clostridiales	Clostridiaceae	Clostridium	perfringens
263800	641736102	454167	54857	Bacteria	Proteobacteria	Gammaproteobacteria	Enterobacteriales	Enterobacteriaceae	Salmonella	enterica
263847	641522624	439855	58919	Bacteria	Proteobacteria	Gammaproteobacteria	Enterobacteriales	Enterobacteriaceae	Escherichia	coli
263911	641736271	445972	54807	Bacteria	Firmicutes	Clostridia	Clostridiales	Ruminococcaceae	Anaerotruncus	colihominis
263912	641736152	451757	54853	Bacteria	Firmicutes	Clostridia	Clostridiales	Clostridiaceae	Clostridium	perfringens
263931	641736138	405536	54481	Bacteria	Firmicutes	Bacilli	Bacillales	Bacillaceae	Bacillus	anthracis
263990	641736131	441161	54783	Bacteria	Proteobacteria	Betaproteobacteria	Burkholderiales	Burkholderiaceae	Burkholderia	pseudomallei
264153	645951873	519849	54649	Bacteria	Tenericutes	Mollicutes	Mycoplasmatales	Mycoplasmataceae	Ureaplasma	urealyticum
264203	641736141	451707	54831	Bacteria	Firmicutes	Bacilli	Bacillales	Bacillaceae	Bacillus	cereus
264222	641736147	445337	54841	Bacteria	Firmicutes	Clostridia	Clostridiales	Clostridiaceae	Clostridium	botulinum
264227	641736152	451757	54853	Bacteria	Firmicutes	Clostridia	Clostridiales	Clostridiaceae	Clostridium	perfringens
264317	641736208	465516	54907	Bacteria	Proteobacteria	Gammaproteobacteria	Enterobacteriales	Enterobacteriaceae	Salmonella	enterica
264395	641736163	502347	55089	Bacteria	Proteobacteria	Gammaproteobacteria	Enterobacteriales	Enterobacteriaceae	Escherichia	albertii
264435	641522660	405441	58809	Bacteria	Proteobacteria	Gammaproteobacteria	Xanthomonadales	Xanthomonadaceae	Xylella	fastidiosa
264529	641736248	404218	54479	Bacteria	unclassified	unclassified	unclassified	unclassified	Yersinia	pestis
264531	641736247	404217	54477	Bacteria	unclassified	unclassified	unclassified	unclassified	Yersinia	pestis
264616	641736182	405917	54483	Bacteria	Firmicutes	Bacilli	Bacillales	Bacillaceae	Bacillus	cereus
264723	-1	-1	-1	Bacteria
264769	641736244	360099	54471	Bacteria	Proteobacteria	Gammaproteobacteria	Enterobacteriales	Enterobacteriaceae	Yersinia	pestis
264779	641736128	441158	54777	Bacteria	Proteobacteria	Betaproteobacteria	Burkholderiales	Burkholderiaceae	Burkholderia	pseudomallei
265247	641736155	486623	54999	Bacteria	Firmicutes	Bacilli	Bacillales	Bacillaceae	Bacillus	anthracis
265258	641736226	478007	54977	Bacteria	Proteobacteria	Gammaproteobacteria	Enterobacteriales	Enterobacteriaceae	Escherichia	coli
265407	641736171	471872	54885	Bacteria	Firmicutes	Bacilli	Lactobacillales	Streptococcaceae	Streptococcus	infantarius
265440	645951873	519849	54649	Bacteria	Tenericutes	Mollicutes	Mycoplasmatales	Mycoplasmataceae	Ureaplasma	urealyticum
265511	641736137	445335	54837	Bacteria	Firmicutes	Clostridia	Clostridiales	Clostridiaceae	Clostridium	botulinum
265577	641736116	478004	54971	Bacteria	Proteobacteria	Gammaproteobacteria	Enterobacteriales	Enterobacteriaceae	Escherichia	coli
265603	641736148	445336	54839	Bacteria	Firmicutes	Clostridia	Clostridiales	Clostridiaceae	Clostridium	botulinum
265649	641736265	476210	54935	Bacteria	Spirochaetes	Spirochaetia	Spirochaetales	Spirochaetaceae	Borrelia	burgdorferi
265766	641736242	404215	54473	Bacteria	Proteobacteria	Gammaproteobacteria	Enterobacteriales	Enterobacteriaceae	Yersinia	pestis
265816	641736144	447214	54843	Bacteria	Firmicutes	Clostridia	Clostridiales	Clostridiaceae	Clostridium	butyricum
265952	641736184	428128	54603	Bacteria	Firmicutes	Clostridia	Clostridiales	Eubacteriaceae	Eubacterium	siraeum
266105	641736137	445335	54837	Bacteria	Firmicutes	Clostridia	Clostridiales	Clostridiaceae	Clostridium	botulinum
266124	641736153	451756	54851	Bacteria	Firmicutes	Clostridia	Clostridiales	Clostridiaceae	Clostridium	perfringens
266174	641736148	445336	54839	Bacteria	Firmicutes	Clostridia	Clostridiales	Clostridiaceae	Clostridium	botulinum
266191	641736214	444451	54963	Bacteria	Proteobacteria	Gammaproteobacteria	Enterobacteriales	Enterobacteriaceae	Escherichia	coli
266240	641736138	405536	54481	Bacteria	Firmicutes	Bacilli	Bacillales	Bacillaceae	Bacillus	anthracis
266241	641736145	451755	54849	Bacteria	Firmicutes	Clostridia	Clostridiales	Clostridiaceae	Clostridium	perfringens
266310	641736123	441166	54793	Bacteria	Proteobacteria	Betaproteobacteria	Burkholderiales	Burkholderiaceae	Burkholderia	ubonensis
266386	641736116	478004	54971	Bacteria	Proteobacteria	Gammaproteobacteria	Enterobacteriales	Enterobacteriaceae	Escherichia	coli
266481	641736172	471874	54899	Bacteria	Proteobacteria	Gammaproteobacteria	Enterobacteriales	Enterobacteriaceae	Providencia	stuartii
266643	641736153	451756	54851	Bacteria	Firmicutes	Clostridia	Clostridiales	Clostridiaceae	Clostridium	perfringens
266646	642555137	456481	58993	Bacteria	Spirochaetes	Spirochaetia	Spirochaetales	Leptospiraceae	Leptospira	biflexa
266665	641736152	451757	54853	Bacteria	Firmicutes	Clostridia	Clostridiales	Clostridiaceae	Clostridium	perfringens
266674	641736228	404214	54469	Bacteria	Proteobacteria	Gammaproteobacteria	Enterobacteriales	Enterobacteriaceae	Yersinia	pestis
266867	641736208	465516	54907	Bacteria	Proteobacteria	Gammaproteobacteria	Enterobacteriales	Enterobacteriaceae	Salmonella	enterica
267062	641522628	484022	59105	Bacteria	Proteobacteria	Gammaproteobacteria	Thiotrichales	Francisellaceae	Francisella	philomiragia
267139	641736113	445973	54809	Bacteria	Firmicutes	Clostridia	Clostridiales	Peptostreptococcaceae	Clostridium	bartlettii
267164	641736251	486622	55003	Bacteria	Firmicutes	Bacilli	Bacillales	Bacillaceae	Bacillus	anthracis
267171	641736182	405917	54483	Bacteria	Firmicutes	Bacilli	Bacillales	Bacillaceae	Bacillus	cereus
267197	641736132	441164	54787	Bacteria	Proteobacteria	Betaproteobacteria	Burkholderiales	Burkholderiaceae	Burkholderia	thailandensis
267203	641736242	404215	54473	Bacteria	Proteobacteria	Gammaproteobacteria	Enterobacteriales	Enterobacteriaceae	Yersinia	pestis
267218	641736144	447214	54843	Bacteria	Firmicutes	Clostridia	Clostridiales	Clostridiaceae	Clostridium	butyricum
267239	641736136	451708	54833	Bacteria	Firmicutes	Bacilli	Bacillales	Bacillaceae	Bacillus	cereus
267312	641522631	478009	61571	Archaea	Euryarchaeota	Halobacteria	Halobacteriales	Halobacteriaceae	Halobacterium	salinarum
267446	645951878	550747	54753	Bacteria	Tenericutes	Mollicutes	Mycoplasmatales	Mycoplasmataceae	Ureaplasma	urealyticum
267530	641736147	445337	54841	Bacteria	Firmicutes	Clostridia	Clostridiales	Clostridiaceae	Clostridium	botulinum
267533	641736267	476212	54933	Bacteria	Spirochaetes	Spirochaetia	Spirochaetales	Spirochaetaceae	Borrelia	burgdorferi
267550	641736152	451757	54853	Bacteria	Firmicutes	Clostridia	Clostridiales	Clostridiaceae	Clostridium	perfringens
267551	641522609	406425	58769	Bacteria	Proteobacteria	Betaproteobacteria	Burkholderiales	Burkholderiaceae	Burkholderia	cenocepacia
267636	641736173	486624	54995	Bacteria	Firmicutes	Bacilli	Bacillales	Bacillaceae	Bacillus	anthracis
267652	641736272	453363	54889	Bacteria	Firmicutes	Bacilli	Lactobacillales	Streptococcaceae	Streptococcus	pneumoniae
267787	641736221	444452	54965	Bacteria	Proteobacteria	Gammaproteobacteria	Enterobacteriales	Enterobacteriaceae	Escherichia	coli
267816	641736144	447214	54843	Bacteria	Firmicutes	Clostridia	Clostridiales	Clostridiaceae	Clostridium	butyricum
267868	641736155	486623	54999	Bacteria	Firmicutes	Bacilli	Bacillales	Bacillaceae	Bacillus	anthracis
267902	641522649	392500	58721	Bacteria	Proteobacteria	Gammaproteobacteria	Alteromonadales	Shewanellaceae	Shewanella	woodyi
267934	641522648	458817	59007	Bacteria	Proteobacteria	Gammaproteobacteria	Alteromonadales	Shewanellaceae	Shewanella	halifaxensis
267954	641736220	444453	54967	Bacteria	Proteobacteria	Gammaproteobacteria	Enterobacteriales	Enterobacteriaceae	Escherichia	coli
267967	641736145	451755	54849	Bacteria	Firmicutes	Clostridia	Clostridiales	Clostridiaceae	Clostridium	perfringens
267975	641736141	451707	54831	Bacteria	Firmicutes	Bacilli	Bacillales	Bacillaceae	Bacillus	cereus
267981	641736153	451756	54851	Bacteria	Firmicutes	Clostridia	Clostridiales	Clostridiaceae	Clostridium	perfringens
268011	641736176	445986	54821	Bacteria	Spirochaetes	Spirochaetia	Spirochaetales	Spirochaetaceae	Borrelia	afzelii
268016	645951879	526347	54751	Bacteria	Tenericutes	Mollicutes	Mycoplasmatales	Mycoplasmataceae	Ureaplasma	urealyticum
268048	641736247	404217	54477	Bacteria	unclassified	unclassified	unclassified	unclassified	Yersinia	pestis
268120	641736141	451707	54831	Bacteria	Firmicutes	Bacilli	Bacillales	Bacillaceae	Bacillus	cereus
268170	641736272	453363	54889	Bacteria	Firmicutes	Bacilli	Lactobacillales	Streptococcaceae	Streptococcus	pneumoniae
268223	641736173	486624	54995	Bacteria	Firmicutes	Bacilli	Bacillales	Bacillaceae	Bacillus	anthracis
268225	641736136	451708	54833	Bacteria	Firmicutes	Bacilli	Bacillales	Bacillaceae	Bacillus	cereus
268265	641736136	451708	54833	Bacteria	Firmicutes	Bacilli	Bacillales	Bacillaceae	Bacillus	cereus
268307	641522632	498761	58279	Bacteria	Firmicutes	Clostridia	Clostridiales	Heliobacteriaceae	Heliobacterium	modesticaldum
268718	641736129	441159	54779	Bacteria	Proteobacteria	Betaproteobacteria	Burkholderiales	Burkholderiaceae	Burkholderia	pseudomallei
268740	641736214	444451	54963	Bacteria	Proteobacteria	Gammaproteobacteria	Enterobacteriales	Enterobacteriaceae	Escherichia	coli
268771	641736130	441160	54781	Bacteria	Proteobacteria	Betaproteobacteria	Burkholderiales	Burkholderiaceae	Burkholderia	pseudomallei
269004	641736102	454167	54857	Bacteria	Proteobacteria	Gammaproteobacteria	Enterobacteriales	Enterobacteriaceae	Salmonella	enterica
269026	641736134	405533	54485	Bacteria	Firmicutes	Bacilli	Bacillales	Bacillaceae	Bacillus	cereus
269050	641736199	436115	54653	Bacteria	Proteobacteria	Betaproteobacteria	Burkholderiales	Burkholderiaceae	Burkholderia	mallei
269121	641736241	360117	54625	Bacteria	Proteobacteria	Gammaproteobacteria	Legionellales	Coxiellaceae	Coxiella	burnetii
269194	645951874	518603	54749	Bacteria	Tenericutes	Mollicutes	Mycoplasmatales	Mycoplasmataceae	Ureaplasma	urealyticum
269225	641736158	486619	55005	Bacteria	Firmicutes	Bacilli	Bacillales	Bacillaceae	Bacillus	anthracis
269252	641736222	478005	54973	Bacteria	Proteobacteria	Gammaproteobacteria	Enterobacteriales	Enterobacteriaceae	Escherichia	coli
269293	641736200	519851	54747	Bacteria	Tenericutes	Mollicutes	Mycoplasmatales	Mycoplasmataceae	Ureaplasma	parvum
269369	641736172	471874	54899	Bacteria	Proteobacteria	Gammaproteobacteria	Enterobacteriales	Enterobacteriaceae	Providencia	stuartii
269431	641736134	405533	54485	Bacteria	Firmicutes	Bacilli	Bacillales	Bacillaceae	Bacillus	cereus
269516	641736136	451708	54833	Bacteria	Firmicutes	Bacilli	Bacillales	Bacillaceae	Bacillus	cereus
269612	641736102	454167	54857	Bacteria	Proteobacteria	Gammaproteobacteria	Enterobacteriales	Enterobacteriaceae	Salmonella	enterica
269684	641736144	447214	54843	Bacteria	Firmicutes	Clostridia	Clostridiales	Clostridiaceae	Clostridium	butyricum
269695	641736185	465517	54909	Bacteria	Proteobacteria	Gammaproteobacteria	Enterobacteriales	Enterobacteriaceae	Salmonella	enterica
269749	641736244	360099	54471	Bacteria	Proteobacteria	Gammaproteobacteria	Enterobacteriales	Enterobacteriaceae	Yersinia	pestis
269758	641736134	405533	54485	Bacteria	Firmicutes	Bacilli	Bacillales	Bacillaceae	Bacillus	cereus
269786	641522652	487214	59117	Bacteria	Firmicutes	Bacilli	Lactobacillales	Streptococcaceae	Streptococcus	pneumoniae
269830	641736217	479831	54949	Bacteria	Firmicutes	Clostridia	Clostridiales	Peptostreptococcaceae	Clostridium	difficile
269837	641736191	450394	54827	Bacteria	Firmicutes	Bacilli	Bacillales	Staphylococcaceae	Staphylococcus	aureus
269840	641522642	216594	59423	Bacteria	Actinobacteria	Actinobacteria	Actinomycetales	Mycobacteriaceae	Mycobacterium	marinum
269854	641736226	478007	54977	Bacteria	Proteobacteria	Gammaproteobacteria	Enterobacteriales	Enterobacteriaceae	Escherichia	coli
269855	641736184	428128	54603	Bacteria	Firmicutes	Clostridia	Clostridiales	Eubacteriaceae	Eubacterium	siraeum
269863	641736220	444453	54967	Bacteria	Proteobacteria	Gammaproteobacteria	Enterobacteriales	Enterobacteriaceae	Escherichia	coli
269869	641522604	434271	58891	Bacteria	Proteobacteria	Gammaproteobacteria	Pasteurellales	Pasteurellaceae	Actinobacillus	pleuropneumoniae
269887	641736152	451757	54853	Bacteria	Firmicutes	Clostridia	Clostridiales	Clostridiaceae	Clostridium	perfringens
270000	641736213	444448	54957	Bacteria	Proteobacteria	Gammaproteobacteria	Enterobacteriales	Enterobacteriaceae	Escherichia	coli
270037	641736196	449673	54825	Bacteria	Bacteroidetes	Bacteroidia	Bacteroidales	Bacteroidaceae	Bacteroides	stercoris
270055	641736272	453363	54889	Bacteria	Firmicutes	Bacilli	Lactobacillales	Streptococcaceae	Streptococcus	pneumoniae
270056	641736137	445335	54837	Bacteria	Firmicutes	Clostridia	Clostridiales	Clostridiaceae	Clostridium	botulinum
270210	641736242	404215	54473	Bacteria	Proteobacteria	Gammaproteobacteria	Enterobacteriales	Enterobacteriaceae	Yersinia	pestis
270217	641736266	476211	54937	Bacteria	Spirochaetes	Spirochaetia	Spirochaetales	Spirochaetaceae	Borrelia	burgdorferi
270257	641736243	404216	54475	Bacteria	Proteobacteria	Gammaproteobacteria	Enterobacteriales	Enterobacteriaceae	Yersinia	pestis
270356	641736138	405536	54481	Bacteria	Firmicutes	Bacilli	Bacillales	Bacillaceae	Bacillus	anthracis
270365	641522612	366602	58551	Bacteria	Proteobacteria	Alphaproteobacteria	Caulobacterales	Caulobacteraceae	Caulobacter	sp.
270437	641522609	406425	58769	Bacteria	Proteobacteria	Betaproteobacteria	Burkholderiales	Burkholderiaceae	Burkholderia	cenocepacia
270537	641736135	451709	54835	Bacteria	Firmicutes	Bacilli	Bacillales	Bacillaceae	Bacillus	cereus
270584	641736133	411461	54513	Bacteria	Firmicutes	Clostridia	Clostridiales	Lachnospiraceae	Dorea	formicigenerans
270740	641736152	451757	54853	Bacteria	Firmicutes	Clostridia	Clostridiales	Clostridiaceae	Clostridium	perfringens
270757	641736147	445337	54841	Bacteria	Firmicutes	Clostridia	Clostridiales	Clostridiaceae	Clostridium	botulinum
270856	641736107	515609	54873	Bacteria	Tenericutes	Mollicutes	Mycoplasmatales	Mycoplasmataceae	Ureaplasma	parvum
270882	641736184	428128	54603	Bacteria	Firmicutes	Clostridia	Clostridiales	Eubacteriaceae	Eubacterium	siraeum
270905	641736172	471874	54899	Bacteria	Proteobacteria	Gammaproteobacteria	Enterobacteriales	Enterobacteriaceae	Providencia	stuartii
270963	641736221	444452	54965	Bacteria	Proteobacteria	Gammaproteobacteria	Enterobacteriales	Enterobacteriaceae	Escherichia	coli
271043	641736155	486623	54999	Bacteria	Firmicutes	Bacilli	Bacillales	Bacillaceae	Bacillus	anthracis
271092	641522622	43989	59013	Bacteria	Cyanobacteria	unclassified	Chroococcales	unclassified	Cyanothece	sp.
271095	641736208	465516	54907	Bacteria	Proteobacteria	Gammaproteobacteria	Enterobacteriales	Enterobacteriaceae	Salmonella	enterica
271098	645951878	550747	54753	Bacteria	Tenericutes	Mollicutes	Mycoplasmatales	Mycoplasmataceae	Ureaplasma	urealyticum
271358	641736226	478007	54977	Bacteria	Proteobacteria	Gammaproteobacteria	Enterobacteriales	Enterobacteriaceae	Escherichia	coli
273412	641736263	393122	54433	Bacteria	Firmicutes	Bacilli	Bacillales	Listeriaceae	Listeria	monocytogenes
274319	641736218	479834	54955	Bacteria	Firmicutes	Clostridia	Clostridiales	Peptostreptococcaceae	Clostridium	difficile
276224	641736144	447214	54843	Bacteria	Firmicutes	Clostridia	Clostridiales	Clostridiaceae	Clostridium	butyricum
278384	642555171	502801	59153	Bacteria	Proteobacteria	Gammaproteobacteria	Enterobacteriales	Enterobacteriaceae	Yersinia	pseudotuberculosis
278595	642555127	445932	58949	Bacteria	Elusimicrobia	Elusimicrobia	Elusimicrobiales	Elusimicrobiaceae	Elusimicrobium	minutum
279975	642555108	314723	59225	Bacteria	Spirochaetes	Spirochaetia	Spirochaetales	Spirochaetaceae	Borrelia	hermsii
281438	642555113	398527	58729	Bacteria	Proteobacteria	Betaproteobacteria	Burkholderiales	Burkholderiaceae	Burkholderia	phytofirmans
281552	641522618	508765	59159	Bacteria	Firmicutes	Clostridia	Clostridiales	Clostridiaceae	Clostridium	botulinum
281762	645951873	519849	54649	Bacteria	Tenericutes	Mollicutes	Mycoplasmatales	Mycoplasmataceae	Ureaplasma	urealyticum
281799	641522607	360910	61563	Bacteria	Proteobacteria	Betaproteobacteria	Burkholderiales	Alcaligenaceae	Bordetella	avium
283204	641522650	344609	58415	Bacteria	Proteobacteria	Gammaproteobacteria	Enterobacteriales	Enterobacteriaceae	Shigella	boydii
283463	642555113	398527	58729	Bacteria	Proteobacteria	Betaproteobacteria	Burkholderiales	Burkholderiaceae	Burkholderia	phytofirmans
284102	641522629	441952	58939	Bacteria	Proteobacteria	Gammaproteobacteria	Thiotrichales	Francisellaceae	Francisella	tularensis
284476	-1	-1	-1	Bacteria
285017	-1	-1	-1	Bacteria
287314	642555104	349741	58985	Bacteria	Verrucomicrobia	Verrucomicrobiae	Verrucomicrobiales	Verrucomicrobiaceae	Akkermansia	muciniphila
287392	641736116	478004	54971	Bacteria	Proteobacteria	Gammaproteobacteria	Enterobacteriales	Enterobacteriaceae	Escherichia	coli
289250	642555165	436114	58855	Bacteria	Aquificae	Aquificae	Aquificales	Hydrogenothermaceae	Sulfurihydrogenibium	sp.
289369	-1	-1	-1	Bacteria
289675	642555125	508767	59157	Bacteria	Firmicutes	Clostridia	Clostridiales	Clostridiaceae	Clostridium	botulinum
289858	645951879	526347	54751	Bacteria	Tenericutes	Mollicutes	Mycoplasmatales	Mycoplasmataceae	Ureaplasma	urealyticum
290517	642555110	430066	58873	Bacteria	Proteobacteria	Alphaproteobacteria	Rhizobiales	Brucellaceae	Brucella	abortus
291728	641736224	478008	54979	Bacteria	Proteobacteria	Gammaproteobacteria	Enterobacteriales	Enterobacteriaceae	Escherichia	coli
292137	642555121	290315	58127	Bacteria	Chlorobi	Chlorobia	Chlorobiales	Chlorobiaceae	Chlorobium	limicola
292898	642555148	431947	58879	Bacteria	Bacteroidetes	Bacteroidia	Bacteroidales	Porphyromonadaceae	Porphyromonas	gingivalis
293340	642555166	455434	58977	Bacteria	Spirochaetes	Spirochaetia	Spirochaetales	Spirochaetaceae	Treponema	pallidum
293753	644736347	164546	61615	Bacteria	Proteobacteria	Betaproteobacteria	Burkholderiales	Burkholderiaceae	Cupriavidus	taiwanensis
293763	642555111	395019	58909	Bacteria	Proteobacteria	Betaproteobacteria	Burkholderiales	Burkholderiaceae	Burkholderia	multivorans
295454	642555138	481448	59161	Bacteria	Verrucomicrobia	unclassified	Methylacidiphilales	Methylacidiphilaceae	Methylacidiphilum	infernorum
297358	642555128	465817	59029	Bacteria	Proteobacteria	Gammaproteobacteria	Enterobacteriales	Enterobacteriaceae	Erwinia	tasmaniensis
300050	642555111	395019	58909	Bacteria	Proteobacteria	Betaproteobacteria	Burkholderiales	Burkholderiaceae	Burkholderia	multivorans
301131	642555145	334380	58869	Bacteria	Proteobacteria	Alphaproteobacteria	Rickettsiales	Rickettsiaceae	Orientia	tsutsugamushi
301787	642555142	457570	59001	Bacteria	Firmicutes	Clostridia	Natranaerobiales	Natranaerobiaceae	Natranaerobius	thermophilus
302284	642555170	360094	59131	Bacteria	Proteobacteria	Gammaproteobacteria	Xanthomonadales	Xanthomonadaceae	Xanthomonas	oryzae
302952	642555110	430066	58873	Bacteria	Proteobacteria	Alphaproteobacteria	Rhizobiales	Brucellaceae	Brucella	abortus
303616	642791609	545422	30717	Bacteria	Proteobacteria	Gammaproteobacteria	Thiotrichales	Francisellaceae	Francisella	tularensis
303702	643348542	309799	59439	Bacteria	Dictyoglomi	Dictyoglomia	Dictyoglomales	Dictyoglomaceae	Dictyoglomus	thermophilum
303756	642555106	447217	58953	Bacteria	Proteobacteria	Deltaproteobacteria	Myxococcales	Myxococcaceae	Anaeromyxobacter	sp.
303807	642791612	498742	55069	Bacteria	Spirochaetes	Spirochaetia	Spirochaetales	Spirochaetaceae	Borrelia	spielmanii
304455	645951875	550748	54647	Bacteria	Tenericutes	Mollicutes	Mycoplasmatales	Mycoplasmataceae	Ureaplasma	urealyticum
304981	642555136	355278	58511	Bacteria	Spirochaetes	Spirochaetia	Spirochaetales	Leptospiraceae	Leptospira	biflexa
305267	642555163	552526	59263	Bacteria	Firmicutes	Bacilli	Lactobacillales	Streptococcaceae	Streptococcus	equi
305892	643348549	444450	59091	Bacteria	Proteobacteria	Gammaproteobacteria	Enterobacteriales	Enterobacteriaceae	Escherichia	coli
307772	642791629	498736	55057	Bacteria	Spirochaetes	Spirochaetia	Spirochaetales	Spirochaetaceae	Borrelia	burgdorferi
308095	642979338	441769	54797	Bacteria	Firmicutes	Bacilli	Bacillales	Bacillaceae	Bacillus	coahuilensis
311137	642555132	380749	58857	Bacteria	Aquificae	Aquificae	Aquificales	Aquificaceae	Hydrogenobaculum	sp.
311337	643348518	412419	58791	Bacteria	Spirochaetes	Spirochaetia	Spirochaetales	Spirochaetaceae	Borrelia	duttonii
312701	642555155	439851	58917	Bacteria	Proteobacteria	Gammaproteobacteria	Enterobacteriales	Enterobacteriaceae	Salmonella	enterica
312745	642791616	536229	55251	Bacteria	Firmicutes	Bacilli	Bacillales	Bacillaceae	Bacillus	pumilus
313166	642791621	471870	54881	Bacteria	Bacteroidetes	Bacteroidia	Bacteroidales	Bacteroidaceae	Bacteroides	intestinalis
314123	642791628	498743	55059	Bacteria	Spirochaetes	Spirochaetia	Spirochaetales	Spirochaetaceae	Borrelia	garinii
314879	643348577	471876	59035	Bacteria	Firmicutes	Bacilli	Lactobacillales	Streptococcaceae	Streptococcus	pyogenes
315575	642791613	470145	54879	Bacteria	Bacteroidetes	Bacteroidia	Bacteroidales	Bacteroidaceae	Bacteroides	coprocola
316248	642555117	59748	61641	Bacteria	Tenericutes	Mollicutes	Acholeplasmatales	Acholeplasmataceae	Candidatus Phytoplasma	australiense
317108	642555141	243272	58005	Bacteria	Tenericutes	Mollicutes	Mycoplasmatales	Mycoplasmataceae	Mycoplasma	arthritidis
317180	642555156	454169	58973	Bacteria	Proteobacteria	Gammaproteobacteria	Enterobacteriales	Enterobacteriaceae	Salmonella	enterica
317543	645951875	550748	54647	Bacteria	Tenericutes	Mollicutes	Mycoplasmatales	Mycoplasmataceae	Ureaplasma	urealyticum
317681	642791630	444454	54969	Bacteria	Proteobacteria	Gammaproteobacteria	Enterobacteriales	Enterobacteriaceae	Escherichia	coli
318253	642555164	512566	59167	Bacteria	Firmicutes	Bacilli	Lactobacillales	Streptococcaceae	Streptococcus	pneumoniae
319524	642555167	388396	58907	Bacteria	Proteobacteria	Gammaproteobacteria	Vibrionales	Vibrionaceae	Vibrio	fischeri
320868	643348581	289376	59257	Bacteria	Nitrospirae	Nitrospira	Nitrospirales	Nitrospiraceae	Thermodesulfovibrio	yellowstonii
321100	642791631	499174	55047	Bacteria	Firmicutes	Clostridia	Clostridiales	Peptostreptococcaceae	Clostridium	difficile
322522	643348551	409438	59425	Bacteria	Proteobacteria	Gammaproteobacteria	Enterobacteriales	Enterobacteriaceae	Escherichia	coli
322703	644736347	164546	61615	Bacteria	Proteobacteria	Betaproteobacteria	Burkholderiales	Burkholderiaceae	Cupriavidus	taiwanensis
325328	643348586	565575	59011	Bacteria	Tenericutes	Mollicutes	Mycoplasmatales	Mycoplasmataceae	Ureaplasma	urealyticum
325855	642555107	205913	58833	Bacteria	Actinobacteria	Actinobacteria	Bifidobacteriales	Bifidobacteriaceae	Bifidobacterium	longum
326714	643348571	414684	58805	Bacteria	Proteobacteria	Alphaproteobacteria	Rhodospirillales	Rhodospirillaceae	Rhodocista	centenaria
326977	639633010	367928	58559	Bacteria	Actinobacteria	Actinobacteria	Bifidobacteriales	Bifidobacteriaceae	Bifidobacterium	adolescentis
327510	637000031	206672	57939	Bacteria	Actinobacteria	Actinobacteria	Bifidobacteriales	Bifidobacteriaceae	Bifidobacterium	longum
330295	642791626	498738	55055	Bacteria	Spirochaetes	Spirochaetia	Spirochaetales	Spirochaetaceae	Borrelia	burgdorferi
330405	643348558	563041	59305	Bacteria	Proteobacteria	Epsilonproteobacteria	Campylobacterales	Helicobacteraceae	Helicobacter	pylori
330638	642555157	423368	58831	Bacteria	Proteobacteria	Gammaproteobacteria	Enterobacteriales	Enterobacteriaceae	Salmonella	enterica
331312	642791611	498740	55067	Bacteria	Spirochaetes	Spirochaetia	Spirochaetales	Spirochaetaceae	Borrelia	burgdorferi
333163	642791625	498739	55063	Bacteria	Spirochaetes	Spirochaetia	Spirochaetales	Spirochaetaceae	Borrelia	burgdorferi
333514	642555167	388396	58907	Bacteria	Proteobacteria	Gammaproteobacteria	Vibrionales	Vibrionaceae	Vibrio	fischeri
333699	643348569	395492	58997	Bacteria	Proteobacteria	Alphaproteobacteria	Rhizobiales	Rhizobiaceae	Rhizobium	leguminosarum
333765	642555172	471821	59059	Bacteria	Elusimicrobia	unclassified	unclassified	unclassified	Candidatus Endomicrobium	sp.
335145	642555158	554290	59269	Bacteria	Proteobacteria	Gammaproteobacteria	Enterobacteriales	Enterobacteriaceae	Salmonella	enterica
335393	642979366	486408	55109	Bacteria	Firmicutes	Bacilli	Lactobacillales	Lactobacillaceae	Lactobacillus	rhamnosus
335683	640427128	370438	58877	Bacteria	Firmicutes	Clostridia	Clostridiales	Peptococcaceae	Pelotomaculum	thermopropionicum
337418	642555130	398767	58713	Bacteria	Proteobacteria	Deltaproteobacteria	Desulfuromonadales	Geobacteraceae	Geobacter	lovleyi
338978	641736208	465516	54907	Bacteria	Proteobacteria	Gammaproteobacteria	Enterobacteriales	Enterobacteriaceae	Salmonella	enterica
339443	642555168	955	61645	Bacteria	Proteobacteria	Alphaproteobacteria	Rickettsiales	Anaplasmataceae	Wolbachia	endosymbiont of Culex quinquefasciatus
339584	643348560	507522	59145	Bacteria	Proteobacteria	Gammaproteobacteria	Enterobacteriales	Enterobacteriaceae	Klebsiella	pneumoniae
339877	643348523	216591	57953	Bacteria	Proteobacteria	Betaproteobacteria	Burkholderiales	Burkholderiaceae	Burkholderia	cenocepacia
340638	642791603	495036	55035	Bacteria	Firmicutes	Bacilli	Bacillales	Bacillaceae	Geobacillus	sp.
341050	645951871	550773	54651	Bacteria	Tenericutes	Mollicutes	Mycoplasmatales	Mycoplasmataceae	Ureaplasma	urealyticum
341294	642979325	499171	55039	Bacteria	Proteobacteria	Epsilonproteobacteria	Campylobacterales	Helicobacteraceae	Helicobacter	pylori
341353	645951878	550747	54753	Bacteria	Tenericutes	Mollicutes	Mycoplasmatales	Mycoplasmataceae	Ureaplasma	urealyticum
342627	642555162	391008	58657	Bacteria	Proteobacteria	Gammaproteobacteria	Xanthomonadales	Xanthomonadaceae	Stenotrophomonas	maltophilia
342865	642555114	452471	58963	Bacteria	Bacteroidetes	unclassified	unclassified	unclassified	Candidatus Amoebophilus	asiaticus
342971	643348555	272568	59075	Bacteria	Proteobacteria	Alphaproteobacteria	Rhodospirillales	Acetobacteraceae	Gluconacetobacter	diazotrophicus
343062	642791613	470145	54879	Bacteria	Bacteroidetes	Bacteroidia	Bacteroidales	Bacteroidaceae	Bacteroides	coprocola
343072	642555103	537457	59231	Bacteria	Proteobacteria	Gammaproteobacteria	Pasteurellales	Pasteurellaceae	Actinobacillus	pleuropneumoniae
343158	642555122	331678	58131	Bacteria	Chlorobi	Chlorobia	Chlorobiales	Chlorobiaceae	Chlorobium	phaeobacteroides
343857	642791613	470145	54879	Bacteria	Bacteroidetes	Bacteroidia	Bacteroidales	Bacteroidaceae	Bacteroides	coprocola
344373	642791627	498737	55061	Bacteria	Spirochaetes	Spirochaetia	Spirochaetales	Spirochaetaceae	Borrelia	burgdorferi
344813	642555120	517417	59185	Bacteria	Chlorobi	Chlorobia	Chlorobiales	Chlorobiaceae	Chlorobaculum	parvum
345249	642791621	471870	54881	Bacteria	Bacteroidetes	Bacteroidia	Bacteroidales	Bacteroidaceae	Bacteroides	intestinalis
345429	642555118	37692	59087	Bacteria	Tenericutes	Mollicutes	Acholeplasmatales	Acholeplasmataceae	Candidatus Phytoplasma	mali
346026	642555154	454166	59431	Bacteria	Proteobacteria	Gammaproteobacteria	Enterobacteriales	Enterobacteriaceae	Salmonella	enterica
346429	642555101	380394	58613	Bacteria	Proteobacteria	Gammaproteobacteria	Acidithiobacillales	Acidithiobacillaceae	Acidithiobacillus	ferrooxidans
347009	642979357	513049	55093	Bacteria	Cyanobacteria	unclassified	Oscillatoriales	unclassified	Arthrospira	maxima
347487	642555149	290512	58151	Bacteria	Chlorobi	Chlorobia	Chlorobiales	Chlorobiaceae	Prosthecochloris	aestuarii
347501	642555123	517418	59187	Bacteria	Chlorobi	Chlorobia	Chlorobiales	Chlorobiaceae	Chloroherpeton	thalassium
347528	642791618	497964	55037	Bacteria	Verrucomicrobia	Spartobacteria	unclassified	unclassified	Chthoniobacter	flavus
347789	642555143	521006	59191	Bacteria	Proteobacteria	Betaproteobacteria	Neisseriales	Neisseriaceae	Neisseria	gonorrhoeae
348006	642791604	471875	54903	Bacteria	Firmicutes	Clostridia	Clostridiales	Ruminococcaceae	Ruminococcus	lactaris
348109	642555152	491916	59115	Bacteria	Proteobacteria	Alphaproteobacteria	Rhizobiales	Rhizobiaceae	Rhizobium	etli
348202	642979355	516466	55101	Bacteria	Proteobacteria	Betaproteobacteria	Burkholderiales	Burkholderiaceae	Burkholderia	sp.
348633	642979314	563990	55313	Bacteria	Proteobacteria	Gammaproteobacteria	Thiotrichales	Francisellaceae	Francisella	tularensis
348855	642555134	543734	59237	Bacteria	Firmicutes	Bacilli	Lactobacillales	Lactobacillaceae	Lactobacillus	casei
348968	642555159	439843	58915	Bacteria	Proteobacteria	Gammaproteobacteria	Enterobacteriales	Enterobacteriaceae	Salmonella	enterica
349112	642555109	314724	58311	Bacteria	Spirochaetes	Spirochaetia	Spirochaetales	Spirochaetaceae	Borrelia	turicatae
349804	642791606	499176	55049	Bacteria	Firmicutes	Clostridia	Clostridiales	Peptostreptococcaceae	Clostridium	difficile
349837	643348519	412418	58793	Bacteria	Spirochaetes	Spirochaetia	Spirochaetales	Spirochaetaceae	Borrelia	recurrentis
350050	643348506	316275	59251	Bacteria	Proteobacteria	Gammaproteobacteria	Vibrionales	Vibrionaceae	Aliivibrio	salmonicida
350167	642791624	498741	55065	Bacteria	Spirochaetes	Spirochaetia	Spirochaetales	Spirochaetaceae	Borrelia	burgdorferi
350896	642555119	498211	59139	Bacteria	Proteobacteria	Gammaproteobacteria	Pseudomonadales	Pseudomonadaceae	Cellvibrio	japonicus
352664	642555129	404380	58749	Bacteria	Proteobacteria	Deltaproteobacteria	Desulfuromonadales	Geobacteraceae	Geobacter	bemidjiensis
355323	637000186	246197	58003	Bacteria	Proteobacteria	Deltaproteobacteria	Myxococcales	Myxococcaceae	Myxococcus	xanthus
355966	643348530	309798	59253	Bacteria	Firmicutes	Clostridia	Thermoanaerobacterales	Thermodesulfobiaceae	Coprothermobacter	proteolyticus
356467	642555146	324925	58173	Bacteria	Chlorobi	Chlorobia	Chlorobiales	Chlorobiaceae	Pelodictyon	phaeoclathratiforme
356671	637000132	85962	57787	Bacteria	Proteobacteria	Epsilonproteobacteria	Campylobacterales	Helicobacteraceae	Helicobacter	pylori
356677	639279307	196627	57905	Bacteria	Actinobacteria	Actinobacteria	Actinomycetales	Corynebacteriaceae	Corynebacterium	glutamicum
356678	640069327	272943	57653	Bacteria	Proteobacteria	Alphaproteobacteria	Rhodobacterales	Rhodobacteraceae	Rhodobacter	sphaeroides
356680	640069327	272943	57653	Bacteria	Proteobacteria	Alphaproteobacteria	Rhodobacterales	Rhodobacteraceae	Rhodobacter	sphaeroides
356687	640753008	435590	58253	Bacteria	Bacteroidetes	Bacteroidia	Bacteroidales	Bacteroidaceae	Bacteroides	vulgatus
356701	640753016	290402	58137	Bacteria	Firmicutes	Clostridia	Clostridiales	Clostridiaceae	Clostridium	beijerinckii
356835	643348531	434923	58893	Bacteria	Proteobacteria	Gammaproteobacteria	Legionellales	Coxiellaceae	Coxiella	burnetii
356843	642979312	566552	55369	Bacteria	Actinobacteria	Actinobacteria	Bifidobacteriales	Bifidobacteriaceae	Bifidobacterium	catenulatum
358019	642979306	553204	55411	Bacteria	Actinobacteria	Actinobacteria	Actinomycetales	Corynebacteriaceae	Corynebacterium	amycolatum
358223	642979345	497977	55015	Bacteria	Proteobacteria	Gammaproteobacteria	Enterobacteriales	Enterobacteriaceae	Salmonella	enterica
359026	642979348	496066	55029	Bacteria	Proteobacteria	Gammaproteobacteria	Enterobacteriales	Enterobacteriaceae	Salmonella	enterica
359717	642979319	483215	54985	Bacteria	Bacteroidetes	Bacteroidia	Bacteroidales	Bacteroidaceae	Bacteroides	finegoldii
359894	643348580	523850	59043	Archaea	Euryarchaeota	Thermococci	Thermococcales	Thermococcaceae	Thermococcus	onnurineus
360010	643348575	225849	58745	Bacteria	Proteobacteria	Gammaproteobacteria	Alteromonadales	Shewanellaceae	Shewanella	piezotolerans
361012	642979321	445975	54813	Bacteria	Actinobacteria	Actinobacteria	Coriobacteriales	Coriobacteriaceae	Collinsella	stercoris
361069	642979342	497974	55021	Bacteria	Proteobacteria	Gammaproteobacteria	Enterobacteriales	Enterobacteriaceae	Salmonella	enterica
361918	643348559	570508	59327	Bacteria	Proteobacteria	Epsilonproteobacteria	Campylobacterales	Helicobacteraceae	Helicobacter	pylori
361962	642979370	483217	54993	Bacteria	Bacteroidetes	Bacteroidia	Bacteroidales	Bacteroidaceae	Bacteroides	dorei
362374	642979329	546231	54815	Bacteria	Proteobacteria	Gammaproteobacteria	Pseudomonadales	Pseudomonadaceae	Pseudomonas	syringae
362506	642979344	497976	55017	Bacteria	Proteobacteria	Gammaproteobacteria	Enterobacteriales	Enterobacteriaceae	Salmonella	enterica
362631	643348502	480119	59083	Bacteria	Proteobacteria	Gammaproteobacteria	Pseudomonadales	Moraxellaceae	Acinetobacter	baumannii
362663	642979305	553177	55407	Bacteria	Bacteroidetes	Flavobacteriia	Flavobacteriales	Flavobacteriaceae	Capnocytophaga	sputigena
363476	643348524	511995	59163	Bacteria	Bacteroidetes	Bacteroidia	Bacteroidales	unclassified	Candidatus Azobacteroides	pseudotrichonymphae
363839	643348508	491915	59135	Bacteria	Firmicutes	Bacilli	Bacillales	Bacillaceae	Anoxybacillus	flavithermus
364921	642979340	496068	55025	Bacteria	Proteobacteria	Gammaproteobacteria	Enterobacteriales	Enterobacteriaceae	Salmonella	enterica
364930	642979346	496064	55033	Bacteria	Proteobacteria	Gammaproteobacteria	Enterobacteriales	Enterobacteriaceae	Salmonella	enterica
365184	642979317	520999	55119	Bacteria	Proteobacteria	Gammaproteobacteria	Enterobacteriales	Enterobacteriaceae	Providencia	alcalifaciens
365543	642979343	497975	55019	Bacteria	Proteobacteria	Gammaproteobacteria	Enterobacteriales	Enterobacteriaceae	Salmonella	enterica
366142	642979341	497973	55023	Bacteria	Proteobacteria	Gammaproteobacteria	Enterobacteriales	Enterobacteriaceae	Salmonella	enterica
366414	642979313	547043	55303	Bacteria	Actinobacteria	Actinobacteria	Bifidobacteriales	Bifidobacteriaceae	Bifidobacterium	pseudocatenulatum
366564	642979308	569881	55557	Bacteria	Proteobacteria	Alphaproteobacteria	Rickettsiales	Anaplasmataceae	Wolbachia	endosymbiont of Culex quinquefasciatus
368769	642979323	561177	55367	Bacteria	Firmicutes	Clostridia	Clostridiales	Clostridiales Family XI. Incertae Sedis	Anaerococcus	hydrogenalis
369055	643348532	434924	58895	Bacteria	Proteobacteria	Gammaproteobacteria	Legionellales	Coxiellaceae	Coxiella	burnetii
369315	642979347	496065	55031	Bacteria	Proteobacteria	Gammaproteobacteria	Enterobacteriales	Enterobacteriaceae	Salmonella	enterica
370187	642979339	496067	55027	Bacteria	Proteobacteria	Gammaproteobacteria	Enterobacteriales	Enterobacteriaceae	Salmonella	enterica
370432	640963058	411466	54529	Bacteria	Actinobacteria	Actinobacteria	Actinomycetales	Actinomycetaceae	Actinomyces	odontolyticus
371128	645058765	641118	55963	Bacteria	Proteobacteria	Alphaproteobacteria	Rhizobiales	Brucellaceae	Ochrobactrum	intermedium
375671	646564538	484021	59073	Bacteria	Proteobacteria	Gammaproteobacteria	Enterobacteriales	Enterobacteriaceae	Klebsiella	pneumoniae
376720	644736379	521045	59205	Bacteria	Thermotogae	Thermotogae	Thermotogales	Thermotogaceae	Kosmotoga	olearia
376835	645058789	527004	55247	Bacteria	Proteobacteria	Gammaproteobacteria	Enterobacteriales	Enterobacteriaceae	Yersinia	rohdei
378060	645058715	528347	55653	Bacteria	Proteobacteria	Betaproteobacteria	Neisseriales	Neisseriaceae	Neisseria	gonorrhoeae
382211	645058790	527012	55245	Bacteria	Proteobacteria	Gammaproteobacteria	Enterobacteriales	Enterobacteriaceae	Yersinia	kristensenii
382771	645058711	553209	55455	Bacteria	Firmicutes	Bacilli	Lactobacillales	Enterococcaceae	Enterococcus	faecalis
385603	645058765	641118	55963	Bacteria	Proteobacteria	Alphaproteobacteria	Rhizobiales	Brucellaceae	Ochrobactrum	intermedium
391131	644736413	543728	59437	Bacteria	Proteobacteria	Betaproteobacteria	Burkholderiales	Comamonadaceae	Variovorax	paradoxus
392116	644736352	573370	59309	Bacteria	Proteobacteria	Deltaproteobacteria	Desulfovibrionales	Desulfovibrionaceae	Desulfovibrio	magneticus
393911	645058731	528355	55663	Bacteria	Proteobacteria	Betaproteobacteria	Neisseriales	Neisseriaceae	Neisseria	gonorrhoeae
394740	644736362	595496	59391	Bacteria	Proteobacteria	Gammaproteobacteria	Enterobacteriales	Enterobacteriaceae	Escherichia	coli
398670	645058750	528356	55661	Bacteria	Proteobacteria	Betaproteobacteria	Neisseriales	Neisseriaceae	Neisseria	gonorrhoeae
398854	644736328	634504	59405	Bacteria	Proteobacteria	Alphaproteobacteria	Rhizobiales	Bartonellaceae	Bartonella	grahamii
398895	644736386	272630	57605	Bacteria	Proteobacteria	Alphaproteobacteria	Rhizobiales	Methylobacteriaceae	Methylobacterium	extorquens
402870	645058757	557601	55405	Bacteria	Proteobacteria	Gammaproteobacteria	Pseudomonadales	Moraxellaceae	Acinetobacter	baumannii
405639	645058740	528360	55671	Bacteria	Proteobacteria	Betaproteobacteria	Neisseriales	Neisseriaceae	Neisseria	gonorrhoeae
406487	645058827	457430	55565	Bacteria	Actinobacteria	Actinobacteria	Actinomycetales	Streptomycetaceae	Streptomyces	roseosporus
407351	645058747	528357	55665	Bacteria	Proteobacteria	Betaproteobacteria	Neisseriales	Neisseriaceae	Neisseria	gonorrhoeae
413206	645058713	528352	55657	Bacteria	Proteobacteria	Betaproteobacteria	Neisseriales	Neisseriaceae	Neisseria	gonorrhoeae
415094	645058825	596319	55857	Bacteria	Firmicutes	Bacilli	Bacillales	Staphylococcaceae	Staphylococcus	warneri
416229	645058712	630527	55921	Bacteria	Firmicutes	Bacilli	Lactobacillales	Lactobacillaceae	Lactobacillus	gasseri
416239	645058789	527004	55247	Bacteria	Proteobacteria	Gammaproteobacteria	Enterobacteriales	Enterobacteriaceae	Yersinia	rohdei
421879	644736370	471223	59045	Bacteria	Firmicutes	Bacilli	Bacillales	Bacillaceae	Geobacillus	sp.
431766	644736334	572265	59289	Bacteria	Proteobacteria	Gammaproteobacteria	Enterobacteriales	Enterobacteriaceae	Candidatus Hamiltonella	defensa
436675	645058801	528346	55651	Bacteria	Proteobacteria	Betaproteobacteria	Neisseriales	Neisseriaceae	Neisseria	gonorrhoeae
440936	645058714	528353	55655	Bacteria	Proteobacteria	Betaproteobacteria	Neisseriales	Neisseriaceae	Neisseria	gonorrhoeae
440950	645058745	528358	55667	Bacteria	Proteobacteria	Betaproteobacteria	Neisseriales	Neisseriaceae	Neisseria	gonorrhoeae
454104	645058765	641118	55963	Bacteria	Proteobacteria	Alphaproteobacteria	Rhizobiales	Brucellaceae	Ochrobactrum	intermedium
454151	645058710	528359	55669	Bacteria	Proteobacteria	Betaproteobacteria	Neisseriales	Neisseriaceae	Neisseria	gonorrhoeae
458803	645058751	528354	55659	Bacteria	Proteobacteria	Betaproteobacteria	Neisseriales	Neisseriaceae	Neisseria	gonorrhoeae
462568	644736392	45361	59325	Bacteria	Tenericutes	Mollicutes	Mycoplasmatales	Mycoplasmataceae	Mycoplasma	conjunctivae
469478	643886181	592010	55729	Bacteria	Firmicutes	Bacilli	Lactobacillales	Aerococcaceae	Abiotrophia	defectiva
469479	643886181	592010	55729	Bacteria	Firmicutes	Bacilli	Lactobacillales	Aerococcaceae	Abiotrophia	defectiva
469480	643886181	592010	55729	Bacteria	Firmicutes	Bacilli	Lactobacillales	Aerococcaceae	Abiotrophia	defectiva
469482	643886056	563191	55871	Bacteria	Firmicutes	Negativicutes	Selenomonadales	Acidaminococcaceae	Acidaminococcus	sp.
469486	643886214	525244	55389	Bacteria	Proteobacteria	Gammaproteobacteria	Pseudomonadales	Moraxellaceae	Acinetobacter	sp.
469488	643886015	525246	55459	Bacteria	Actinobacteria	Actinobacteria	Actinomycetales	Actinomycetaceae	Actinomyces	urogenitalis
469602	645951844	585531	55873	Bacteria	Actinobacteria	Actinobacteria	Actinomycetales	Nocardioidaceae	Aeromicrobium	marinum
469639	641736205	445970	54803	Bacteria	Bacteroidetes	Bacteroidia	Bacteroidales	Rikenellaceae	Alistipes	putredinis
469646	643886145	525254	55391	Bacteria	Firmicutes	Clostridia	Clostridiales	Clostridiales Family XI. Incertae Sedis	Anaerococcus	lactolyticus
469655	643886055	525255	55461	Bacteria	Firmicutes	Clostridia	Clostridiales	Clostridiales Family XI. Incertae Sedis	Anaerococcus	tetradius
469661	641736193	445971	54805	Bacteria	Firmicutes	Clostridia	Clostridiales	Eubacteriaceae	Anaerofustis	stercorihominis
469662	641736271	445972	54807	Bacteria	Firmicutes	Clostridia	Clostridiales	Ruminococcaceae	Anaerotruncus	colihominis
469663	643886063	525256	55463	Bacteria	Actinobacteria	Actinobacteria	Coriobacteriales	Coriobacteriaceae	Atopobium	vaginae
469664	641736193	445971	54805	Bacteria	Firmicutes	Clostridia	Clostridiales	Eubacteriaceae	Anaerofustis	stercorihominis
469734	645951811	556259	55591	Bacteria	Bacteroidetes	Bacteroidia	Bacteroidales	Bacteroidaceae	Bacteroides	sp.
469737	640963023	411901	54521	Bacteria	Bacteroidetes	Bacteroidia	Bacteroidales	Bacteroidaceae	Bacteroides	caccae
469739	640963023	411901	54521	Bacteria	Bacteroidetes	Bacteroidia	Bacteroidales	Bacteroidaceae	Bacteroides	caccae
469742	640963014	411467	54531	Bacteria	Firmicutes	Clostridia	Clostridiales	Bacteroidaceae	Bacteroides	capillosus
469744	640963014	411467	54531	Bacteria	Firmicutes	Clostridia	Clostridiales	Bacteroidaceae	Bacteroides	capillosus
469746	640963023	411901	54521	Bacteria	Bacteroidetes	Bacteroidia	Bacteroidales	Bacteroidaceae	Bacteroides	caccae
469749	643886111	537012	55279	Bacteria	Bacteroidetes	Bacteroidia	Bacteroidales	Bacteroidaceae	Bacteroides	cellulosilyticus
469778	643886197	547042	55301	Bacteria	Bacteroidetes	Bacteroidia	Bacteroidales	Bacteroidaceae	Bacteroides	coprophilus
469800	642979334	483216	54989	Bacteria	Bacteroidetes	Bacteroidia	Bacteroidales	Bacteroidaceae	Bacteroides	eggerthii
469810	645058788	457424	55575	Bacteria	Bacteroidetes	Bacteroidia	Bacteroidales	Bacteroidaceae	Bacteroides	fragilis
469816	641380449	411476	54543	Bacteria	Bacteroidetes	Bacteroidia	Bacteroidales	Bacteroidaceae	Bacteroides	ovatus
469817	641380449	411476	54543	Bacteria	Bacteroidetes	Bacteroidia	Bacteroidales	Bacteroidaceae	Bacteroides	ovatus
469818	641380449	411476	54543	Bacteria	Bacteroidetes	Bacteroidia	Bacteroidales	Bacteroidaceae	Bacteroides	ovatus
469824	642979337	483218	54987	Bacteria	Firmicutes	Clostridia	Clostridiales	Bacteroidaceae	Bacteroides	pectinophilus
469825	642979337	483218	54987	Bacteria	Firmicutes	Clostridia	Clostridiales	Bacteroidaceae	Bacteroides	pectinophilus
469826	641736196	449673	54825	Bacteria	Bacteroidetes	Bacteroidia	Bacteroidales	Bacteroidaceae	Bacteroides	stercoris
469832	641380447	411479	54547	Bacteria	Bacteroidetes	Bacteroidia	Bacteroidales	Bacteroidaceae	Bacteroides	uniformis
469834	642791621	471870	54881	Bacteria	Bacteroidetes	Bacteroidia	Bacteroidales	Bacteroidaceae	Bacteroides	intestinalis
469835	641380447	411479	54547	Bacteria	Bacteroidetes	Bacteroidia	Bacteroidales	Bacteroidaceae	Bacteroides	uniformis
469842	641380447	411479	54547	Bacteria	Bacteroidetes	Bacteroidia	Bacteroidales	Bacteroidaceae	Bacteroides	uniformis
469846	641380447	411479	54547	Bacteria	Bacteroidetes	Bacteroidia	Bacteroidales	Bacteroidaceae	Bacteroides	uniformis
469849	640963015	411481	54549	Bacteria	Actinobacteria	Actinobacteria	Bifidobacteriales	Bifidobacteriaceae	Bifidobacterium	adolescentis
469850	640963015	411481	54549	Bacteria	Actinobacteria	Actinobacteria	Bifidobacteriales	Bifidobacteriaceae	Bifidobacterium	adolescentis
469852	643886040	398513	55283	Bacteria	Actinobacteria	Actinobacteria	Bifidobacteriales	Bifidobacteriaceae	Bifidobacterium	bifidum
469853	643886102	518634	55111	Bacteria	Actinobacteria	Actinobacteria	Bifidobacteriales	Bifidobacteriaceae	Bifidobacterium	breve
469858	642979324	561180	55371	Bacteria	Actinobacteria	Actinobacteria	Bifidobacteriales	Bifidobacteriaceae	Bifidobacterium	gallicum
469861	643886140	548480	55465	Bacteria	Actinobacteria	Actinobacteria	Bifidobacteriales	Bifidobacteriaceae	Bifidobacterium	longum
469871	641736189	473819	54901	Bacteria	Actinobacteria	Actinobacteria	Bifidobacteriales	Bifidobacteriaceae	Bifidobacterium	dentium
469888	643886199	476272	54939	Bacteria	Firmicutes	Clostridia	Clostridiales	Lachnospiraceae	Blautia	hydrogenotrophica
469890	645951834	511680	55091	Bacteria	Firmicutes	Clostridia	Clostridiales	Lachnospiraceae	Butyrivibrio	crossotus
469893	643886009	553218	55417	Bacteria	Proteobacteria	Epsilonproteobacteria	Campylobacterales	Campylobacteraceae	Campylobacter	rectus
469897	643886113	553178	55451	Bacteria	Bacteroidetes	Flavobacteriia	Flavobacteriales	Flavobacteriaceae	Capnocytophaga	gingivalis
469898	643886113	553178	55451	Bacteria	Bacteroidetes	Flavobacteriia	Flavobacteriales	Flavobacteriaceae	Capnocytophaga	gingivalis
469903	645951819	638300	55949	Bacteria	Proteobacteria	Gammaproteobacteria	Cardiobacteriales	Cardiobacteriaceae	Cardiobacterium	hominis
469918	643886110	451640	54829	Bacteria	Firmicutes	Erysipelotrichi	Erysipelotrichales	Erysipelotrichaceae	Catenibacterium	mitsuokai
469920	643886188	592026	55757	Bacteria	Firmicutes	Clostridia	Clostridiales	Lachnospiraceae	Catonella	morbi
469921	643886082	525257	55393	Bacteria	Bacteroidetes	Flavobacteriia	Flavobacteriales	Flavobacteriaceae	Chryseobacterium	gleum
469941	641380448	411489	54559	Bacteria	Firmicutes	Clostridia	Clostridiales	Clostridiaceae	Clostridium	sp.
469946	641380448	411489	54559	Bacteria	Firmicutes	Clostridia	Clostridiales	Clostridiaceae	Clostridium	sp.
469949	643886005	411486	54557	Bacteria	Firmicutes	Clostridia	Clostridiales	Clostridiaceae	Clostridium	sp
469957	641736270	411484	54553	Bacteria	Firmicutes	Clostridia	Clostridiales	Clostridiaceae	Clostridium	sp.
469972	643886112	518636	55115	Bacteria	Firmicutes	Clostridia	Clostridiales	Clostridiaceae	Clostridium	asparagiforme
469987	641736113	445973	54809	Bacteria	Firmicutes	Clostridia	Clostridiales	Peptostreptococcaceae	Clostridium	bartlettii
469990	641736113	445973	54809	Bacteria	Firmicutes	Clostridia	Clostridiales	Peptostreptococcaceae	Clostridium	bartlettii
469991	641380428	411902	54523	Bacteria	Firmicutes	Clostridia	Clostridiales	Clostridiaceae	Clostridium	bolteae
470114	641380427	428125	54605	Bacteria	Firmicutes	Clostridia	Clostridiales	Clostridiaceae	Clostridium	leptum
470116	641380427	428125	54605	Bacteria	Firmicutes	Clostridia	Clostridiales	Clostridiaceae	Clostridium	leptum
470117	643886206	537013	55281	Bacteria	Firmicutes	Clostridia	Clostridiales	Clostridiaceae	Clostridium	methylpentosum
470139	641736198	445974	54811	Bacteria	Firmicutes	Erysipelotrichi	Erysipelotrichales	Erysipelotrichaceae	Clostridium	ramosum
470141	641736197	411468	54533	Bacteria	Firmicutes	Clostridia	Clostridiales	Clostridiaceae	Clostridium	scindens
470143	640612206	411903	54525	Bacteria	Actinobacteria	Actinobacteria	Coriobacteriales	Coriobacteriaceae	Collinsella	aerofaciens
470144	640612206	411903	54525	Bacteria	Actinobacteria	Actinobacteria	Coriobacteriales	Coriobacteriaceae	Collinsella	aerofaciens
470146	640612206	411903	54525	Bacteria	Actinobacteria	Actinobacteria	Coriobacteriales	Coriobacteriaceae	Collinsella	aerofaciens
470148	642791615	471871	54895	Bacteria	Firmicutes	Clostridia	Clostridiales	Clostridiaceae	Clostridium	sporogenes
470155	642791615	471871	54895	Bacteria	Firmicutes	Clostridia	Clostridiales	Clostridiaceae	Clostridium	sporogenes
470168	643886116	470146	54883	Bacteria	Firmicutes	Clostridia	Clostridiales	Lachnospiraceae	Coprococcus	comes
470170	641380422	411474	54541	Bacteria	Firmicutes	Clostridia	Clostridiales	Lachnospiraceae	Coprococcus	eutactus
470171	641380422	411474	54541	Bacteria	Firmicutes	Clostridia	Clostridiales	Lachnospiraceae	Coprococcus	eutactus
470172	641380422	411474	54541	Bacteria	Firmicutes	Clostridia	Clostridiales	Lachnospiraceae	Coprococcus	eutactus
470173	641380422	411474	54541	Bacteria	Firmicutes	Clostridia	Clostridiales	Lachnospiraceae	Coprococcus	eutactus
470178	645951870	548476	55473	Bacteria	Actinobacteria	Actinobacteria	Actinomycetales	Corynebacteriaceae	Corynebacterium	aurimucosum
470188	645951842	196164	55881	Bacteria	Actinobacteria	Actinobacteria	Actinomycetales	Corynebacteriaceae	Corynebacterium	efficiens
470194	643886137	548478	55539	Bacteria	Actinobacteria	Actinobacteria	Actinomycetales	Corynebacteriaceae	Corynebacterium	glucuronolyticum
470200	643886147	548477	55397	Bacteria	Actinobacteria	Actinobacteria	Actinomycetales	Corynebacteriaceae	Corynebacterium	glucuronolyticum
470207	643886002	525263	55469	Bacteria	Actinobacteria	Actinobacteria	Actinomycetales	Corynebacteriaceae	Corynebacterium	lipophiloflavum
470213	643886207	566549	55379	Bacteria	Actinobacteria	Actinobacteria	Actinomycetales	Corynebacteriaceae	Corynebacterium	matruchotii
470219	643886084	525264	55395	Bacteria	Actinobacteria	Actinobacteria	Actinomycetales	Corynebacteriaceae	Corynebacterium	pseudogenitalium
470221	643886057	525268	55471	Bacteria	Actinobacteria	Actinobacteria	Actinomycetales	Corynebacteriaceae	Corynebacterium	striatum
470229	641736133	411461	54513	Bacteria	Firmicutes	Clostridia	Clostridiales	Lachnospiraceae	Dorea	formicigenerans
470230	641736133	411461	54513	Bacteria	Firmicutes	Clostridia	Clostridiales	Lachnospiraceae	Dorea	formicigenerans
470236	640963046	411462	54515	Bacteria	Firmicutes	Clostridia	Clostridiales	Lachnospiraceae	Dorea	longicatena
470238	641736133	411461	54513	Bacteria	Firmicutes	Clostridia	Clostridiales	Lachnospiraceae	Dorea	formicigenerans
470241	645951833	592028	55761	Bacteria	Firmicutes	Negativicutes	Selenomonadales	Veillonellaceae	Dialister	invisus
470243	643886208	546274	55333	Bacteria	Proteobacteria	Betaproteobacteria	Neisseriales	Neisseriaceae	Eikenella	corrodens
470251	643886004	525271	55477	Bacteria	Firmicutes	Bacilli	Lactobacillales	Enterococcaceae	Enterococcus	faecalis
470254	643886073	491075	55475	Bacteria	Firmicutes	Bacilli	Lactobacillales	Enterococcaceae	Enterococcus	faecalis
470265	643886065	491074	55351	Bacteria	Firmicutes	Bacilli	Lactobacillales	Enterococcaceae	Enterococcus	faecalis
470292	645951856	333849	55353	Bacteria	Firmicutes	Bacilli	Lactobacillales	Enterococcaceae	Enterococcus	faecium
470321	643886120	525279	55481	Bacteria	Firmicutes	Bacilli	Lactobacillales	Enterococcaceae	Enterococcus	faecium
470324	645951852	525280	55483	Bacteria	Firmicutes	Erysipelotrichi	Erysipelotrichales	Erysipelotrichaceae	Erysipelothrix	rhusiopathiae
470367	643886067	525281	55485	Bacteria	Proteobacteria	Gammaproteobacteria	Enterobacteriales	Enterobacteriaceae	Escherichia	coli
470369	642979360	518637	55117	Bacteria	Firmicutes	Erysipelotrichi	Erysipelotrichales	Erysipelotrichaceae	Eubacterium	biforme
470380	641380446	428127	54609	Bacteria	Firmicutes	Erysipelotrichi	Erysipelotrichales	Erysipelotrichaceae	Eubacterium	dolichum
470381	641380446	428127	54609	Bacteria	Firmicutes	Erysipelotrichi	Erysipelotrichales	Erysipelotrichaceae	Eubacterium	dolichum
470382	643886203	411469	54535	Bacteria	Firmicutes	Clostridia	Clostridiales	Eubacteriaceae	Eubacterium	hallii
470389	641736184	428128	54603	Bacteria	Firmicutes	Clostridia	Clostridiales	Eubacteriaceae	Eubacterium	siraeum
470392	640963022	411463	54517	Bacteria	Firmicutes	Clostridia	Clostridiales	Eubacteriaceae	Eubacterium	ventriosum
470393	641380420	411485	54555	Bacteria	Firmicutes	Clostridia	Clostridiales	Ruminococcaceae	Faecalibacterium	prausnitzii
470394	641380420	411485	54555	Bacteria	Firmicutes	Clostridia	Clostridiales	Ruminococcaceae	Faecalibacterium	prausnitzii
470395	641380420	411485	54555	Bacteria	Firmicutes	Clostridia	Clostridiales	Ruminococcaceae	Faecalibacterium	prausnitzii
470396	641380420	411485	54555	Bacteria	Firmicutes	Clostridia	Clostridiales	Ruminococcaceae	Faecalibacterium	prausnitzii
470397	641380420	411485	54555	Bacteria	Firmicutes	Clostridia	Clostridiales	Ruminococcaceae	Faecalibacterium	prausnitzii
470398	641380420	411485	54555	Bacteria	Firmicutes	Clostridia	Clostridiales	Ruminococcaceae	Faecalibacterium	prausnitzii
470416	645951866	469605	55607	Bacteria	Fusobacteria	Fusobacteriia	Fusobacteriales	Fusobacteriaceae	Fusobacterium	sp.
470429	645951850	556263	55613	Bacteria	Fusobacteria	Fusobacteriia	Fusobacteriales	Fusobacteriaceae	Fusobacterium	sp.
470433	645951804	469615	55569	Bacteria	Fusobacteria	Fusobacteriia	Fusobacteriales	Fusobacteriaceae	Fusobacterium	gonidiaformans
470441	645951848	546275	55335	Bacteria	Fusobacteria	Fusobacteriia	Fusobacteriales	Fusobacteriaceae	Fusobacterium	periodonticum
470451	645951859	469617	55615	Bacteria	Fusobacteria	Fusobacteriia	Fusobacteriales	Fusobacteriaceae	Fusobacterium	ulcerans
470462	645058834	546270	55327	Bacteria	Firmicutes	Bacilli	Bacillales	unclassified	Gemella	haemolysans
470463	645058834	546270	55327	Bacteria	Firmicutes	Bacilli	Bacillales	unclassified	Gemella	haemolysans
470464	645058834	546270	55327	Bacteria	Firmicutes	Bacilli	Bacillales	unclassified	Gemella	haemolysans
470477	645951817	638301	55951	Bacteria	Firmicutes	Bacilli	Lactobacillales	Carnobacteriaceae	Granulicatella	adiacens
470487	643886213	537970	55289	Bacteria	Proteobacteria	Epsilonproteobacteria	Campylobacterales	Helicobacteraceae	Helicobacter	canadensis
470494	643886141	537971	55291	Bacteria	Proteobacteria	Epsilonproteobacteria	Campylobacterales	Helicobacteraceae	Helicobacter	cinaedi
470523	643886193	629741	55763	Bacteria	Proteobacteria	Betaproteobacteria	Neisseriales	Neisseriaceae	Kingella	oralis
470524	643886014	525306	55489	Bacteria	Firmicutes	Bacilli	Lactobacillales	Lactobacillaceae	Lactobacillus	acidophilus
470527	645951838	525309	55491	Bacteria	Firmicutes	Bacilli	Lactobacillales	Lactobacillaceae	Lactobacillus	antri
470534	643886059	525310	55493	Bacteria	Firmicutes	Bacilli	Lactobacillales	Lactobacillaceae	Lactobacillus	brevis
470543	643886062	525318	55495	Bacteria	Firmicutes	Bacilli	Lactobacillales	Lactobacillaceae	Lactobacillus	buchneri
470546	643886212	491076	55355	Bacteria	Firmicutes	Bacilli	Lactobacillales	Lactobacillaceae	Lactobacillus	crispatus
470563	643886066	525326	55499	Bacteria	Firmicutes	Bacilli	Lactobacillales	Lactobacillaceae	Lactobacillus	gasseri
470587	645951865	585520	55883	Bacteria	Firmicutes	Bacilli	Lactobacillales	Lactobacillaceae	Lactobacillus	helveticus
470595	643886044	525327	55501	Bacteria	Firmicutes	Bacilli	Lactobacillales	Lactobacillaceae	Lactobacillus	hilgardii
470599	645951832	525328	55503	Bacteria	Firmicutes	Bacilli	Lactobacillales	Lactobacillaceae	Lactobacillus	iners
470605	643886046	525330	55505	Bacteria	Firmicutes	Bacilli	Lactobacillales	Lactobacillaceae	Lactobacillus	johnsonii
470621	643886051	525337	55519	Bacteria	Firmicutes	Bacilli	Lactobacillales	Lactobacillaceae	Lactobacillus	paracasei
470623	643886053	525338	55521	Bacteria	Firmicutes	Bacilli	Lactobacillales	Lactobacillaceae	Lactobacillus	plantarum
470642	645058720	553219	55419	Bacteria	Proteobacteria	Epsilonproteobacteria	Campylobacterales	Campylobacteraceae	Campylobacter	showae
470662	643886127	525361	55507	Bacteria	Firmicutes	Bacilli	Lactobacillales	Lactobacillaceae	Lactobacillus	rhamnosus
470663	643886045	525362	55509	Bacteria	Firmicutes	Bacilli	Lactobacillales	Lactobacillaceae	Lactobacillus	ruminis
470670	643886047	525365	55513	Bacteria	Firmicutes	Bacilli	Lactobacillales	Lactobacillaceae	Lactobacillus	ultunensis
470679	643886050	525366	55515	Bacteria	Firmicutes	Bacilli	Lactobacillales	Lactobacillaceae	Lactobacillus	vaginalis
470687	643886109	586220	55887	Bacteria	Firmicutes	Bacilli	Lactobacillales	Leuconostocaceae	Leuconostoc	mesenteroides
470688	643886115	525367	55523	Bacteria	Firmicutes	Bacilli	Bacillales	Listeriaceae	Listeria	grayi
470690	643886144	483214	54983	Archaea	Euryarchaeota	Methanobacteria	Methanobacteriales	Methanobacteriaceae	Methanobrevibacter	smithii
470697	643886108	585199	55889	Bacteria	Actinobacteria	Actinobacteria	Actinomycetales	Actinomycetaceae	Mobiluncus	mulieris
470718	643886151	546262	55315	Bacteria	Proteobacteria	Betaproteobacteria	Neisseriales	Neisseriaceae	Neisseria	cinerea
470720	643886198	546264	55317	Bacteria	Proteobacteria	Betaproteobacteria	Neisseriales	Neisseriaceae	Neisseria	flavescens
470724	643886202	546265	55319	Bacteria	Proteobacteria	Betaproteobacteria	Neisseriales	Neisseriaceae	Neisseria	lactamica
470729	643886150	546266	55321	Bacteria	Proteobacteria	Betaproteobacteria	Neisseriales	Neisseriaceae	Neisseria	mucosa
470732	645058748	547045	55323	Bacteria	Proteobacteria	Betaproteobacteria	Neisseriales	Neisseriaceae	Neisseria	sicca
470737	643886194	546268	55325	Bacteria	Proteobacteria	Betaproteobacteria	Neisseriales	Neisseriaceae	Neisseria	subflava
470738	645058784	596320	55859	Bacteria	Proteobacteria	Betaproteobacteria	Neisseriales	Neisseriaceae	Neisseria	flavescens
470739	645058784	596320	55859	Bacteria	Proteobacteria	Betaproteobacteria	Neisseriales	Neisseriaceae	Neisseria	flavescens
470740	645058784	596320	55859	Bacteria	Proteobacteria	Betaproteobacteria	Neisseriales	Neisseriaceae	Neisseria	flavescens
470741	645058784	596320	55859	Bacteria	Proteobacteria	Betaproteobacteria	Neisseriales	Neisseriaceae	Neisseria	flavescens
470744	645058784	596320	55859	Bacteria	Proteobacteria	Betaproteobacteria	Neisseriales	Neisseriaceae	Neisseria	flavescens
470747	643886104	585501	55891	Bacteria	Firmicutes	Clostridia	Clostridiales	Lachnospiraceae	Oribacterium	sinus
470761	642979358	537006	55269	Bacteria	Bacteroidetes	Bacteroidia	Bacteroidales	Porphyromonadaceae	Parabacteroides	johnsonii
470803	640963016	411477	54545	Bacteria	Bacteroidetes	Bacteroidia	Bacteroidales	Porphyromonadaceae	Parabacteroides	merdae
470805	641380421	411465	54527	Bacteria	Firmicutes	Clostridia	Clostridiales	Clostridiales Family XI. Incertae Sedis	Parvimonas	micra
470806	640963016	411477	54545	Bacteria	Bacteroidetes	Bacteroidia	Bacteroidales	Porphyromonadaceae	Parabacteroides	merdae
470807	643886148	553175	55449	Bacteria	Bacteroidetes	Bacteroidia	Bacteroidales	Porphyromonadaceae	Porphyromonas	endodontalis
470812	643886142	596327	55869	Bacteria	Bacteroidetes	Bacteroidia	Bacteroidales	Porphyromonadaceae	Porphyromonas	uenonis
470823	645951825	585502	55893	Bacteria	Bacteroidetes	Bacteroidia	Bacteroidales	Prevotellaceae	Prevotella	bergensis
470870	643886024	525369	55525	Bacteria	Proteobacteria	Gammaproteobacteria	Enterobacteriales	Enterobacteriaceae	Proteus	mirabilis
470879	643886117	471881	54897	Bacteria	Proteobacteria	Gammaproteobacteria	Enterobacteriales	Enterobacteriaceae	Proteus	penneri
470899	641736172	471874	54899	Bacteria	Proteobacteria	Gammaproteobacteria	Enterobacteriales	Enterobacteriaceae	Providencia	stuartii
470908	641736172	471874	54899	Bacteria	Proteobacteria	Gammaproteobacteria	Enterobacteriales	Enterobacteriaceae	Providencia	stuartii
470921	641736172	471874	54899	Bacteria	Proteobacteria	Gammaproteobacteria	Enterobacteriales	Enterobacteriaceae	Providencia	stuartii
470925	643886201	596309	55853	Bacteria	Actinobacteria	Actinobacteria	Actinomycetales	Nocardiaceae	Rhodococcus	erythropolis
470969	640963057	411470	54537	Bacteria	Firmicutes	Clostridia	Clostridiales	Lachnospiraceae	Ruminococcus	gnavus
470970	640963057	411470	54537	Bacteria	Firmicutes	Clostridia	Clostridiales	Lachnospiraceae	Ruminococcus	gnavus
470971	640963024	411459	54509	Bacteria	Firmicutes	Clostridia	Clostridiales	Lachnospiraceae	Ruminococcus	obeum
470973	640963025	411460	54511	Bacteria	Firmicutes	Clostridia	Clostridiales	Lachnospiraceae	Ruminococcus	torques
470974	640963025	411460	54511	Bacteria	Firmicutes	Clostridia	Clostridiales	Lachnospiraceae	Ruminococcus	torques
470975	640963025	411460	54511	Bacteria	Firmicutes	Clostridia	Clostridiales	Lachnospiraceae	Ruminococcus	torques
470983	640963025	411460	54511	Bacteria	Firmicutes	Clostridia	Clostridiales	Lachnospiraceae	Ruminococcus	torques
470993	645951802	546271	55329	Bacteria	Firmicutes	Negativicutes	Selenomonadales	Veillonellaceae	Selenomonas	sputigena
470995	643886070	626523	55775	Bacteria	Firmicutes	Clostridia	Clostridiales	Lachnospiraceae	Shuttleworthia	satelles
470996	643886135	525372	55527	Bacteria	Bacteroidetes	Sphingobacteriia	Sphingobacteriales	Sphingobacteriaceae	Sphingobacterium	spiritivorum
470997	643886070	626523	55775	Bacteria	Firmicutes	Clostridia	Clostridiales	Lachnospiraceae	Shuttleworthia	satelles
471001	643886070	626523	55775	Bacteria	Firmicutes	Clostridia	Clostridiales	Lachnospiraceae	Shuttleworthia	satelles
471002	645058810	525373	55529	Bacteria	Bacteroidetes	Sphingobacteriia	Sphingobacteriales	Sphingobacteriaceae	Sphingobacterium	spiritivorum
471011	645058811	548474	55533	Bacteria	Firmicutes	Bacilli	Bacillales	Staphylococcaceae	Staphylococcus	aureus
471048	645951831	411483	54551	Bacteria	Firmicutes	Clostridia	Clostridiales	Ruminococcaceae	Faecalibacterium	prausnitzii
471056	645058722	596325	55867	Bacteria	Firmicutes	Bacilli	Lactobacillales	Lactobacillaceae	Lactobacillus	jensenii
471062	643886010	553212	55415	Bacteria	Firmicutes	Bacilli	Bacillales	Staphylococcaceae	Staphylococcus	capitis
471066	645058812	525374	55537	Bacteria	Firmicutes	Bacilli	Bacillales	Staphylococcaceae	Staphylococcus	epidermidis
471092	643886022	596322	55863	Bacteria	Firmicutes	Bacilli	Lactobacillales	Streptococcaceae	Streptococcus	salivarius
471106	643886143	411471	54539	Bacteria	Firmicutes	Clostridia	Clostridiales	Ruminococcaceae	Subdoligranulum	variabile
471109	643886074	546273	55331	Bacteria	Firmicutes	Negativicutes	Selenomonadales	Veillonellaceae	Veillonella	dispar
471114	643886074	546273	55331	Bacteria	Firmicutes	Negativicutes	Selenomonadales	Veillonellaceae	Veillonella	dispar
471124	645058758	596318	55855	Bacteria	Proteobacteria	Gammaproteobacteria	Pseudomonadales	Moraxellaceae	Acinetobacter	radioresistens
471130	645058719	553206	55413	Bacteria	Actinobacteria	Actinobacteria	Actinomycetales	Corynebacteriaceae	Corynebacterium	tuberculostearicum
471139	645058700	553198	-1	Bacteria	Actinobacteria	Actinobacteria	Actinomycetales	Propionibacteriaceae	Propionibacterium	acidifaciens
471141	645058800	553201	55453	Bacteria	Actinobacteria	Actinobacteria	Actinomycetales	Micrococcaceae	Rothia	mucilaginosa
471144	643886064	525278	55479	Bacteria	Firmicutes	Bacilli	Lactobacillales	Enterococcaceae	Enterococcus	faecalis
471156	645951836	649761	55991	Bacteria	Bacteroidetes	Bacteroidia	Bacteroidales	Prevotellaceae	Prevotella	veroralis
471159	645058761	655811	56001	Bacteria	Firmicutes	Clostridia	Clostridiales	Clostridiales Family XI. Incertae Sedis	Anaerococcus	vaginalis
471184	643692050	204536	58121	Bacteria	Aquificae	Aquificae	Aquificales	Hydrogenothermaceae	Sulfurihydrogenibium	azorense
471186	643348515	442563	58911	Bacteria	Actinobacteria	Actinobacteria	Bifidobacteriales	Bifidobacteriaceae	Bifidobacterium	animalis
471188	637000059	264201	58079	Bacteria	Chlamydiae	Chlamydiia	Chlamydiales	Parachlamydiaceae	Candidatus Protochlamydia	amoebophila
471191	641522620	504474	61639	Bacteria	Actinobacteria	Actinobacteria	Actinomycetales	Corynebacteriaceae	Corynebacterium	urealyticum
471197	640753027	402612	61627	Bacteria	Bacteroidetes	Flavobacteriia	Flavobacteriales	Flavobacteriaceae	Flavobacterium	psychrophilum
471202	637000082	257309	57691	Bacteria	Actinobacteria	Actinobacteria	Actinomycetales	Corynebacteriaceae	Corynebacterium	diphtheriae
471206	637000319	269800	57703	Bacteria	Actinobacteria	Actinobacteria	Actinomycetales	Nocardiopsaceae	Thermobifida	fusca
471209	643348527	326427	58621	Bacteria	Chloroflexi	Chloroflexi	Chloroflexales	Chloroflexaceae	Chloroflexus	aggregans
471216	640753039	435591	58301	Bacteria	Bacteroidetes	Bacteroidia	Bacteroidales	Porphyromonadaceae	Parabacteroides	distasonis
471218	643692025	416348	58807	Archaea	Euryarchaeota	Halobacteria	Halobacteriales	Halobacteriaceae	Halorubrum	lacusprofundi
471221	643692002	521460	59201	Bacteria	Firmicutes	Clostridia	Thermoanaerobacterales	Thermoanaerobacterales Family III. Incertae Sedis	Caldicellulosiruptor	bescii
471224	643692015	480224	59085	Bacteria	Chloroflexi	Chloroflexi	Chloroflexales	Chloroflexaceae	Chloroflexus	sp.
471226	641522640	449447	59101	Bacteria	Cyanobacteria	unclassified	Chroococcales	unclassified	Microcystis	aeruginosa
471230	646564564	632772	13791	Bacteria	Actinobacteria	Actinobacteria	Actinomycetales	Nocardiaceae	Rhodococcus	opacus
471238	643348528	394503	58709	Bacteria	Firmicutes	Clostridia	Clostridiales	Clostridiaceae	Clostridium	cellulolyticum
471249	643692005	592021	59385	Bacteria	Firmicutes	Bacilli	Bacillales	Bacillaceae	Bacillus	anthracis
471256	639279303	279010	58199	Bacteria	Firmicutes	Bacilli	Bacillales	Bacillaceae	Bacillus	licheniformis
471262	637000080	212717	57683	Bacteria	Firmicutes	Clostridia	Clostridiales	Clostridiaceae	Clostridium	tetani
471266	642555144	63737	57767	Bacteria	Cyanobacteria	unclassified	Nostocales	Nostocaceae	Nostoc	punctiforme
471280	643692007	572264	59299	Bacteria	Firmicutes	Bacilli	Bacillales	Bacillaceae	Bacillus	cereus
471284	641522627	334413	58867	Bacteria	Firmicutes	Clostridia	Clostridiales	Clostridiales Family XI. Incertae Sedis	Finegoldia	magna
471288	640069309	203119	57917	Bacteria	Firmicutes	Clostridia	Clostridiales	Clostridiaceae	Clostridium	thermocellum
471299	640069308	272563	57679	Bacteria	Firmicutes	Clostridia	Clostridiales	Peptostreptococcaceae	Clostridium	difficile
471307	637000305	100226	57801	Bacteria	Actinobacteria	Actinobacteria	Actinomycetales	Streptomycetaceae	Streptomyces	coelicolor
471314	637000143	362948	58233	Bacteria	Firmicutes	Bacilli	Lactobacillales	Lactobacillaceae	Lactobacillus	salivarius
471318	643348557	373903	58585	Bacteria	Firmicutes	Clostridia	Halanaerobiales	Halanaerobiaceae	Halothermothrix	orenii
471333	643692011	358681	59175	Bacteria	Firmicutes	Bacilli	Bacillales	Paenibacillaceae	Brevibacillus	brevis
471337	641522658	505682	58887	Bacteria	Tenericutes	Mollicutes	Mycoplasmatales	Mycoplasmataceae	Ureaplasma	parvum
471344	643692023	360911	59093	Bacteria	Firmicutes	Bacilli	Bacillales	unclassified	Exiguobacterium	sp.
471350	643692027	634178	59317	Bacteria	Firmicutes	Bacilli	Bacillales	Listeriaceae	Listeria	monocytogenes
471360	640069312	420246	58829	Bacteria	Firmicutes	Bacilli	Bacillales	Bacillaceae	Geobacillus	thermodenitrificans
471364	641522656	399726	58589	Bacteria	Firmicutes	Clostridia	Thermoanaerobacterales	Thermoanaerobacteraceae	Thermoanaerobacter	sp.
471369	643692037	396513	59401	Bacteria	Firmicutes	Bacilli	Bacillales	Staphylococcaceae	Staphylococcus	carnosus
471374	643348537	272564	57749	Bacteria	Firmicutes	Clostridia	Clostridiales	Peptococcaceae	Desulfitobacterium	hafniense
471378	637000318	273068	57813	Bacteria	Firmicutes	Clostridia	Thermoanaerobacterales	Thermoanaerobacteraceae	Caldanaerobacter	subterraneus
471384	640753001	339671	58247	Bacteria	Proteobacteria	Gammaproteobacteria	Pasteurellales	Pasteurellaceae	Actinobacillus	succinogenes
471394	641522637	444177	58945	Bacteria	Firmicutes	Bacilli	Bacillales	Bacillaceae	Lysinibacillus	sphaericus
471398	642555112	391038	58699	Bacteria	Proteobacteria	Betaproteobacteria	Burkholderiales	Burkholderiaceae	Burkholderia	phymatum
471401	641522606	395963	59057	Bacteria	Proteobacteria	Alphaproteobacteria	Rhizobiales	Beijerinckiaceae	Beijerinckia	indica
471412	643348556	557723	59273	Bacteria	Proteobacteria	Gammaproteobacteria	Pasteurellales	Pasteurellaceae	Haemophilus	parasuis
471418	637000156	221988	58197	Bacteria	Proteobacteria	Gammaproteobacteria	Pasteurellales	Pasteurellaceae	Basfia	succiniciproducens
471420	643348507	455488	58989	Bacteria	Proteobacteria	Deltaproteobacteria	Myxococcales	Myxococcaceae	Anaeromyxobacter	dehalogenans
471427	640753015	290338	58143	Bacteria	Proteobacteria	Gammaproteobacteria	Enterobacteriales	Enterobacteriaceae	Citrobacter	koseri
471434	640753022	290339	58145	Bacteria	Proteobacteria	Gammaproteobacteria	Enterobacteriales	Enterobacteriaceae	Cronobacter	sakazakii
471441	643692022	585054	59375	Bacteria	Proteobacteria	Gammaproteobacteria	Enterobacteriales	Enterobacteriaceae	Escherichia	fergusonii
471447	643692021	177437	59061	Bacteria	Proteobacteria	Deltaproteobacteria	Desulfobacterales	Desulfobacteraceae	Desulfobacterium	autotrophicum
471450	639633037	351348	59419	Bacteria	Proteobacteria	Gammaproteobacteria	Alteromonadales	Alteromonadaceae	Marinobacter	aquaeolei
471453	643692032	394	59081	Bacteria	Proteobacteria	Alphaproteobacteria	Rhizobiales	Rhizobiaceae	Rhizobium	sp.
471460	642555150	529507	61599	Bacteria	Proteobacteria	Gammaproteobacteria	Enterobacteriales	Enterobacteriaceae	Proteus	mirabilis
471468	640753033	400668	58715	Bacteria	Proteobacteria	Gammaproteobacteria	Oceanospirillales	Oceanospirillaceae	Marinomonas	sp.
471471	643348583	484019	59095	Bacteria	Thermotogae	Thermotogae	Thermotogales	Thermotogaceae	Thermosipho	africanus
471486	637000102	218491	57957	Bacteria	Proteobacteria	Gammaproteobacteria	Enterobacteriales	Enterobacteriaceae	Pectobacterium	atrosepticum
471493	641228505	41514	58191	Bacteria	unclassified	unclassified	unclassified	unclassified	Salmonella	enterica
471495	639633063	335543	58177	Bacteria	Proteobacteria	Deltaproteobacteria	Syntrophobacterales	Syntrophobacteraceae	Syntrophobacter	fumaroxidans
471505	640753058	338187	58957	Bacteria	Proteobacteria	Gammaproteobacteria	Vibrionales	Vibrionaceae	Vibrio	harveyi
471509	643348568	557722	59275	Bacteria	Proteobacteria	Gammaproteobacteria	Pseudomonadales	Pseudomonadaceae	Pseudomonas	aeruginosa
471511	642555169	340	61643	Bacteria	Proteobacteria	Gammaproteobacteria	Xanthomonadales	Xanthomonadaceae	Xanthomonas	campestris
471515	641228509	448385	61629	Bacteria	Proteobacteria	Deltaproteobacteria	Myxococcales	Polyangiaceae	Sorangium	cellulosum
484294	641736227	411490	54561	Bacteria	Firmicutes	Clostridia	Clostridiales	Lachnospiraceae	Anaerostipes	caccae
484296	643886019	553184	55409	Bacteria	Actinobacteria	Actinobacteria	Coriobacteriales	Coriobacteriaceae	Atopobium	rimae
484315	643886058	525260	55467	Bacteria	Actinobacteria	Actinobacteria	Actinomycetales	Corynebacteriaceae	Corynebacterium	accolens
484320	645951824	649743	55987	Bacteria	Actinobacteria	Actinobacteria	Actinomycetales	Actinomycetaceae	Actinomyces	sp.
484338	645951840	626522	55769	Bacteria	Bacteroidetes	Bacteroidia	Bacteroidales	Prevotellaceae	Prevotella	tannerae
484357	647000209	592015	55759	Bacteria	Synergistetes	Synergistia	Synergistales	Synergistaceae	Anaerobaculum	sp.
484365	645058814	548475	55535	Bacteria	Firmicutes	Bacilli	Bacillales	Staphylococcaceae	Staphylococcus	aureus
484369	645058850	525378	55897	Bacteria	Firmicutes	Bacilli	Bacillales	Staphylococcaceae	Staphylococcus	epidermidis
484376	645058851	525376	55899	Bacteria	Firmicutes	Bacilli	Bacillales	Staphylococcaceae	Staphylococcus	epidermidis
484391	645058793	585506	55901	Bacteria	Firmicutes	Bacilli	Lactobacillales	Leuconostocaceae	Weissella	paramesenteroides
484394	647000286	608534	55773	Bacteria	Firmicutes	Clostridia	Clostridiales	Lachnospiraceae	Oribacterium	sp.
484401	645951806	649760	55989	Bacteria	Bacteroidetes	Bacteroidia	Bacteroidales	Prevotellaceae	Prevotella	oris
484406	645951837	649764	55993	Bacteria	Actinobacteria	Actinobacteria	Coriobacteriales	Coriobacteriaceae	Slackia	exigua
484430	645951857	553220	55421	Bacteria	Proteobacteria	Epsilonproteobacteria	Campylobacterales	Campylobacteraceae	Campylobacter	gracilis
484436	645951810	553217	55439	Bacteria	Proteobacteria	Gammaproteobacteria	Pseudomonadales	Moraxellaceae	Enhydrobacter	aerosaccus
484437	645951869	596324	55865	Bacteria	Spirochaetes	Spirochaetia	Spirochaetales	Spirochaetaceae	Treponema	vincentii
484439	645951855	645512	55753	Bacteria	Synergistetes	Synergistia	Synergistales	Synergistaceae	Jonquetella	anthropi
484443	645058705	592031	55765	Bacteria	Firmicutes	Clostridia	Clostridiales	Eubacteriaceae	Eubacterium	saphenum
484462	645951860	634994	55767	Bacteria	Fusobacteria	Fusobacteriia	Fusobacteriales	Leptotrichiaceae	Leptotrichia	hofstadii
484463	645951860	634994	55767	Bacteria	Fusobacteria	Fusobacteriia	Fusobacteriales	Leptotrichiaceae	Leptotrichia	hofstadii
514177	646862330	290847	161925	Bacteria	Proteobacteria	Epsilonproteobacteria	Campylobacterales	Helicobacteraceae	Helicobacter	pylori
516347	646862329	210	159983	Bacteria	Proteobacteria	Epsilonproteobacteria	Campylobacterales	Helicobacteraceae	Helicobacter	pylori
516354	647000301	665027	56007	Bacteria	Proteobacteria	Gammaproteobacteria	Pseudomonadales	Pseudomonadaceae	Pseudomonas	syringae
517757	650377921	634464	161995	Bacteria	Chlamydiae	Chlamydiia	Chlamydiales	Chlamydiaceae	Chlamydia	trachomatis
519232	646862324	469008	161947	Bacteria	Proteobacteria	Gammaproteobacteria	Enterobacteriales	Enterobacteriaceae	Escherichia	coli
519687	646862341	591020	159233	Bacteria	Proteobacteria	Gammaproteobacteria	Enterobacteriales	Enterobacteriaceae	Shigella	flexneri
521709	646862319	406984	159529	Bacteria	Chlamydiae	Chlamydiia	Chlamydiales	Chlamydiaceae	Chlamydophila	pneumoniae
522169	646862349	345073	159869	Bacteria	Proteobacteria	Gammaproteobacteria	Vibrionales	Vibrionaceae	Vibrio	cholerae
523171	647000300	666475	56009	Bacteria	Proteobacteria	Gammaproteobacteria	Pseudomonadales	Pseudomonadaceae	Pseudomonas	syringae
524980	646862325	536056	161951	Bacteria	Proteobacteria	Gammaproteobacteria	Enterobacteriales	Enterobacteriaceae	Escherichia	coli
525752	647000345	559737	55437	Bacteria	Proteobacteria	Gammaproteobacteria	Xanthomonadales	Xanthomonadaceae	Xanthomonas	campestris
526890	646862335	436113	-1	Bacteria	Tenericutes	Mollicutes	Mycoplasmatales	Mycoplasmataceae	Mycoplasma	mycoides
526964	638154507	190192	57883	Archaea	Euryarchaeota	Methanopyri	Methanopyrales	Methanopyraceae	Methanopyrus	kandleri
527353	646862351	637385	158073	Bacteria	Proteobacteria	Gammaproteobacteria	Enterobacteriales	Enterobacteriaceae	Yersinia	pestis
529046	646862350	637382	158071	Bacteria	Proteobacteria	Gammaproteobacteria	Enterobacteriales	Enterobacteriaceae	Yersinia	pestis
529416	638154515	186497	57873	Archaea	Euryarchaeota	Thermococci	Thermococcales	Thermococcaceae	Pyrococcus	furiosus
531155	646862336	436113	-1	Bacteria	Tenericutes	Mollicutes	Mycoplasmatales	Mycoplasmataceae	Mycoplasma	mycoides
531271	646862347	555311	-1	Archaea	Crenarchaeota	Thermoprotei	Sulfolobales	Sulfolobaceae	Sulfolobus	solfataricus
531786	647000346	559736	55435	Bacteria	Proteobacteria	Gammaproteobacteria	Xanthomonadales	Xanthomonadaceae	Xanthomonas	oryzae
532512	647000298	686659	46201	Bacteria	Actinobacteria	Actinobacteria	Actinomycetales	Propionibacteriaceae	Propionibacterium	acnes
532519	647000297	679195	46203	Bacteria	Actinobacteria	Actinobacteria	Actinomycetales	Propionibacteriaceae	Propionibacterium	acnes
532521	647000290	596329	46195	Bacteria	Firmicutes	Clostridia	Clostridiales	Peptostreptococcaceae	Peptostreptococcus	anaerobius
532556	647000218	679192	43197	Bacteria	Firmicutes	Erysipelotrichi	Erysipelotrichales	Erysipelotrichaceae	Bulleidia	extructa
533402	643886129	535024	55257	Bacteria	Firmicutes	Bacilli	Bacillales	Bacillaceae	Bacillus	subtilis
534027	643886130	535026	55265	Bacteria	Firmicutes	Bacilli	Bacillales	Bacillaceae	Bacillus	subtilis
537277	645058773	280477	54137	Bacteria	Firmicutes	Bacilli	Bacillales	Bacillaceae	Bacillus	anthracis
537374	645058772	261591	54135	Bacteria	Firmicutes	Bacilli	Bacillales	Bacillaceae	Bacillus	anthracis
537626	645058778	280355	54131	Bacteria	Firmicutes	Bacilli	Bacillales	Bacillaceae	Bacillus	anthracis
538515	645058803	455631	54865	Bacteria	Firmicutes	Clostridia	Clostridiales	Peptostreptococcaceae	Clostridium	difficile
540483	-1	-1	-1	Bacteria
540914	645058803	455631	54865	Bacteria	Firmicutes	Clostridia	Clostridiales	Peptostreptococcaceae	Clostridium	difficile
541025	642979303	538025	55139	Bacteria	Proteobacteria	Alphaproteobacteria	Rhizobiales	Rhizobiaceae	Rhizobium	etli
541279	645058774	212045	54107	Bacteria	Firmicutes	Bacilli	Bacillales	Bacillaceae	Bacillus	anthracis
544485	645058773	280477	54137	Bacteria	Firmicutes	Bacilli	Bacillales	Bacillaceae	Bacillus	anthracis
544702	645058772	261591	54135	Bacteria	Firmicutes	Bacilli	Bacillales	Bacillaceae	Bacillus	anthracis
545932	645058803	455631	54865	Bacteria	Firmicutes	Clostridia	Clostridiales	Peptostreptococcaceae	Clostridium	difficile
545959	645058772	261591	54135	Bacteria	Firmicutes	Bacilli	Bacillales	Bacillaceae	Bacillus	anthracis
548747	645058840	520489	55739	Bacteria	Proteobacteria	Alphaproteobacteria	Rhizobiales	Brucellaceae	Brucella	suis
549099	645951814	573066	55559	Bacteria	Proteobacteria	Gammaproteobacteria	Pseudomonadales	Pseudomonadaceae	Pseudomonas	syringae
551003	645058778	280355	54131	Bacteria	Firmicutes	Bacilli	Bacillales	Bacillaceae	Bacillus	anthracis
551147	648276755	563773	53489	Bacteria	Proteobacteria	Gammaproteobacteria	Vibrionales	Vibrionaceae	Vibrio	parahaemolyticus
551323	645951829	641112	55965	Bacteria	Firmicutes	Clostridia	Clostridiales	Ruminococcaceae	Ruminococcus	flavefaciens
554247	645058819	564419	55555	Bacteria	Chlamydiae	Chlamydiia	Chlamydiales	Chlamydiaceae	Chlamydia	trachomatis
555618	645058839	520450	55737	Bacteria	Proteobacteria	Alphaproteobacteria	Rhizobiales	Brucellaceae	Brucella	abortus
556496	646862337	604162	161967	Bacteria	Proteobacteria	Betaproteobacteria	Neisseriales	Neisseriaceae	Neisseria	meningitidis
557343	645058779	280354	54133	Bacteria	Firmicutes	Bacilli	Bacillales	Bacillaceae	Bacillus	anthracis
557427	643886129	535024	55257	Bacteria	Firmicutes	Bacilli	Bacillales	Bacillaceae	Bacillus	subtilis
558460	645058773	280477	54137	Bacteria	Firmicutes	Bacilli	Bacillales	Bacillaceae	Bacillus	anthracis
559108	642979352	526949	55137	Bacteria	Proteobacteria	Alphaproteobacteria	Rhizobiales	Rhizobiaceae	Rhizobium	etli
559163	645058778	280355	54131	Bacteria	Firmicutes	Bacilli	Bacillales	Bacillaceae	Bacillus	anthracis
559467	643886054	558270	55429	Bacteria	Proteobacteria	Gammaproteobacteria	Enterobacteriales	Enterobacteriaceae	Pectobacterium	carotovorum
560530	645058774	212045	54107	Bacteria	Firmicutes	Bacilli	Bacillales	Bacillaceae	Bacillus	anthracis
562256	638341030	320390	54281	Bacteria	Proteobacteria	Betaproteobacteria	Burkholderiales	Burkholderiaceae	Burkholderia	mallei
562633	645058779	280354	54133	Bacteria	Firmicutes	Bacilli	Bacillales	Bacillaceae	Bacillus	anthracis
562710	643886129	535024	55257	Bacteria	Firmicutes	Bacilli	Bacillales	Bacillaceae	Bacillus	subtilis
565532	645058864	520455	55809	Bacteria	Proteobacteria	Alphaproteobacteria	Rhizobiales	Brucellaceae	Brucella	abortus
566040	645058778	280355	54131	Bacteria	Firmicutes	Bacilli	Bacillales	Bacillaceae	Bacillus	anthracis
567420	645058829	517436	55103	Bacteria	Proteobacteria	Alphaproteobacteria	Rickettsiales	Anaplasmataceae	Anaplasma	marginale
567540	648276756	563772	53507	Bacteria	Proteobacteria	Gammaproteobacteria	Vibrionales	Vibrionaceae	Vibrio	parahaemolyticus
568578	645058778	280355	54131	Bacteria	Firmicutes	Bacilli	Bacillales	Bacillaceae	Bacillus	anthracis
570173	645058773	280477	54137	Bacteria	Firmicutes	Bacilli	Bacillales	Bacillaceae	Bacillus	anthracis
572169	645058868	520456	55801	Bacteria	Proteobacteria	Alphaproteobacteria	Rhizobiales	Brucellaceae	Brucella	neotomae
572258	645951847	637388	55943	Bacteria	Proteobacteria	Gammaproteobacteria	Enterobacteriales	Enterobacteriaceae	Escherichia	coli
572288	645058803	455631	54865	Bacteria	Firmicutes	Clostridia	Clostridiales	Peptostreptococcaceae	Clostridium	difficile
573322	643886131	535025	55255	Bacteria	Firmicutes	Bacilli	Bacillales	Bacillaceae	Bacillus	subtilis
573725	645058774	212045	54107	Bacteria	Firmicutes	Bacilli	Bacillales	Bacillaceae	Bacillus	anthracis
574063	645058766	517437	55105	Bacteria	Proteobacteria	Alphaproteobacteria	Rickettsiales	Anaplasmataceae	Anaplasma	marginale
574845	2512047057	499175	67589	Bacteria	Firmicutes	Clostridia	Clostridiales	Peptostreptococcaceae	Clostridium	difficile
575008	645058774	212045	54107	Bacteria	Firmicutes	Bacilli	Bacillales	Bacillaceae	Bacillus	anthracis
576665	645951862	593452	54087	Bacteria	Proteobacteria	Epsilonproteobacteria	Campylobacterales	Campylobacteraceae	Campylobacter	fetus
577439	648276755	563773	53489	Bacteria	Proteobacteria	Gammaproteobacteria	Vibrionales	Vibrionaceae	Vibrio	parahaemolyticus
577465	648276758	563771	53491	Bacteria	Proteobacteria	Gammaproteobacteria	Vibrionales	Vibrionaceae	Vibrio	parahaemolyticus
577477	648276756	563772	53507	Bacteria	Proteobacteria	Gammaproteobacteria	Vibrionales	Vibrionaceae	Vibrio	parahaemolyticus
580234	648276756	563772	53507	Bacteria	Proteobacteria	Gammaproteobacteria	Vibrionales	Vibrionaceae	Vibrio	parahaemolyticus
581469	648276755	563773	53489	Bacteria	Proteobacteria	Gammaproteobacteria	Vibrionales	Vibrionaceae	Vibrio	parahaemolyticus
582902	646862343	523796	159247	Bacteria	Firmicutes	Bacilli	Bacillales	Staphylococcaceae	Staphylococcus	aureus
585208	648276756	563772	53507	Bacteria	Proteobacteria	Gammaproteobacteria	Vibrionales	Vibrionaceae	Vibrio	parahaemolyticus
588044	645951803	644279	55975	Bacteria	Firmicutes	Bacilli	Bacillales	Staphylococcaceae	Staphylococcus	aureus
589213	648276756	563772	53507	Bacteria	Proteobacteria	Gammaproteobacteria	Vibrionales	Vibrionaceae	Vibrio	parahaemolyticus
591146	645951858	634502	55907	Bacteria	Cyanobacteria	unclassified	Oscillatoriales	unclassified	Arthrospira	platensis
591515	645951829	641112	55965	Bacteria	Firmicutes	Clostridia	Clostridiales	Ruminococcaceae	Ruminococcus	flavefaciens
592611	646862332	568703	161983	Bacteria	Firmicutes	Bacilli	Lactobacillales	Lactobacillaceae	Lactobacillus	rhamnosus
593785	648276758	563771	53491	Bacteria	Proteobacteria	Gammaproteobacteria	Vibrionales	Vibrionaceae	Vibrio	parahaemolyticus
605028	648231703	681645	159675	Bacteria	Actinobacteria	Actinobacteria	Actinomycetales	Corynebacteriaceae	Corynebacterium	pseudotuberculosis
606025	647000200	742159	47029	Bacteria	Proteobacteria	Betaproteobacteria	Burkholderiales	Alcaligenaceae	Achromobacter	piechaudii
606150	647000203	592014	47501	Bacteria	Proteobacteria	Gammaproteobacteria	Pseudomonadales	Moraxellaceae	Acinetobacter	baumannii
606204	647000204	525243	47499	Bacteria	Proteobacteria	Gammaproteobacteria	Pseudomonadales	Moraxellaceae	Acinetobacter	baumannii
606359	649989905	562973	51663	Bacteria	Actinobacteria	Actinobacteria	Actinomycetales	Actinomycetaceae	Actinomyces	viscosus
606927	647000228	525259	49121	Bacteria	Firmicutes	Clostridia	Clostridiales	Peptostreptococcaceae	Clostridium	difficile
606983	647000230	649754	48813	Bacteria	Actinobacteria	Actinobacteria	Actinomycetales	Corynebacteriaceae	Corynebacterium	ammoniagenes
607054	647000231	525262	40867	Bacteria	Actinobacteria	Actinobacteria	Actinomycetales	Corynebacteriaceae	Corynebacterium	jeikeium
607066	648276634	553207	51885	Bacteria	Actinobacteria	Actinobacteria	Actinomycetales	Corynebacteriaceae	Corynebacterium	matruchotii
607339	648276649	679207	50575	Bacteria	Proteobacteria	Gammaproteobacteria	Enterobacteriales	Enterobacteriaceae	Escherichia	coli
607461	648276650	749537	50627	Bacteria	Proteobacteria	Gammaproteobacteria	Enterobacteriales	Enterobacteriaceae	Escherichia	coli
607581	648276652	679206	50577	Bacteria	Proteobacteria	Gammaproteobacteria	Enterobacteriales	Enterobacteriaceae	Escherichia	coli
608891	648276675	525282	59519	Bacteria	Firmicutes	Clostridia	Clostridiales	Clostridiales Family XI. Incertae Sedis	Finegoldia	magna
608903	648276676	866773	51529	Bacteria	Firmicutes	Clostridia	Clostridiales	Clostridiales Family XI. Incertae Sedis	Finegoldia	magna
609101	647000262	667127	41361	Bacteria	Proteobacteria	Gammaproteobacteria	Enterobacteriales	Enterobacteriaceae	Klebsiella	pneumoniae
609288	647000265	679196	42955	Bacteria	Firmicutes	Bacilli	Lactobacillales	Lactobacillaceae	Lactobacillus	gasseri
609294	647000265	679196	42955	Bacteria	Firmicutes	Bacilli	Lactobacillales	Lactobacillaceae	Lactobacillus	gasseri
609300	647000265	679196	42955	Bacteria	Firmicutes	Bacilli	Lactobacillales	Lactobacillaceae	Lactobacillus	gasseri
609407	648276683	525329	59525	Bacteria	Firmicutes	Bacilli	Lactobacillales	Lactobacillaceae	Lactobacillus	jensenii
609533	647000268	596323	41359	Bacteria	Fusobacteria	Fusobacteriia	Fusobacteriales	Leptotrichiaceae	Leptotrichia	goodfellowii
609606	647000274	596312	46281	Bacteria	Actinobacteria	Actinobacteria	Actinomycetales	Micrococcaceae	Micrococcus	luteus
609637	647000277	596328	42169	Bacteria	Actinobacteria	Actinobacteria	Actinomycetales	Actinomycetaceae	Mobiluncus	mulieris
609671	647000278	525368	48977	Bacteria	Actinobacteria	Actinobacteria	Actinomycetales	Mycobacteriaceae	Mycobacterium	parascrofulaceum
609781	647000283	546263	47497	Bacteria	Proteobacteria	Betaproteobacteria	Neisseriales	Neisseriaceae	Neisseria	elongata
609925	649989981	862514	51711	Bacteria	Firmicutes	Bacilli	Lactobacillales	Lactobacillaceae	Pediococcus	acidilactici
609964	647000289	596330	42973	Bacteria	Firmicutes	Clostridia	Clostridiales	Clostridiales Family XI. Incertae Sedis	Peptoniphilus	lacrimalis
610011	648276711	768724	50573	Bacteria	Firmicutes	Clostridia	Clostridiales	Clostridiales Family XI. Incertae Sedis	Peptoniphilus	sp.
610043	647000292	553171	42961	Bacteria	Bacteroidetes	Bacteroidia	Bacteroidales	Prevotellaceae	Prevotella	bivia
610172	648276715	866771	51531	Bacteria	Bacteroidetes	Bacteroidia	Bacteroidales	Prevotellaceae	Prevotella	disiens
610180	648276716	862515	51709	Bacteria	Bacteroidetes	Bacteroidia	Bacteroidales	Prevotellaceae	Prevotella	marshii
610455	647000305	525370	48621	Bacteria	Actinobacteria	Actinobacteria	Actinomycetales	Nocardiaceae	Rhodococcus	equi
610483	650377978	869215	162037	Bacteria	Firmicutes	Bacilli	Lactobacillales	Streptococcaceae	Streptococcus	pneumoniae
610698	646862320	758678	159513	Bacteria	Firmicutes	Clostridia	Clostridiales	Clostridiaceae	Clostridium	botulinum
610809	647000312	667129	46991	Bacteria	Proteobacteria	Gammaproteobacteria	Enterobacteriales	Enterobacteriaceae	Serratia	odorifera
610881	647000321	762962	49431	Bacteria	Firmicutes	Bacilli	Bacillales	Staphylococcaceae	Staphylococcus	aureus
610895	648276730	862516	51707	Bacteria	Firmicutes	Bacilli	Bacillales	Staphylococcaceae	Staphylococcus	aureus
610920	648276731	548470	59529	Bacteria	Firmicutes	Bacilli	Bacillales	Staphylococcaceae	Staphylococcus	aureus
610987	647000324	596317	42967	Bacteria	Firmicutes	Bacilli	Bacillales	Staphylococcaceae	Staphylococcus	epidermidis
610992	647000324	596317	42967	Bacteria	Firmicutes	Bacilli	Bacillales	Staphylococcaceae	Staphylococcus	epidermidis
611034	647000325	1303	47255	Bacteria	Firmicutes	Bacilli	Lactobacillales	Streptococcaceae	Streptococcus	oralis
611106	648276754	866778	51523	Bacteria	Firmicutes	Negativicutes	Selenomonadales	Veillonellaceae	Veillonella	atypica
623682	646862327	431946	161939	Bacteria	Proteobacteria	Gammaproteobacteria	Enterobacteriales	Enterobacteriaceae	Escherichia	coli
625553	646862318	707185	161353	Bacteria	Chlamydiae	Chlamydiia	Chlamydiales	Chlamydiaceae	Chlamydia	trachomatis
628249	646862312	759364	159879	Bacteria	Chlamydiae	Chlamydiia	Chlamydiales	Chlamydiaceae	Chlamydia	trachomatis
633355	645058779	280354	54133	Bacteria	Firmicutes	Bacilli	Bacillales	Bacillaceae	Bacillus	anthracis
636220	645058842	520451	55735	Bacteria	Proteobacteria	Alphaproteobacteria	Rhizobiales	Brucellaceae	Brucella	abortus
643642	648276746	637988	42623	Bacteria	Firmicutes	Bacilli	Lactobacillales	Streptococcaceae	Streptococcus	pneumoniae
645610	650377928	718254	-1	Bacteria	Proteobacteria	Gammaproteobacteria	Enterobacteriales	Enterobacteriaceae	Enterobacter	cloacae
649969	649990020	555311	55849	Archaea	Crenarchaeota	Thermoprotei	Sulfolobales	Sulfolobaceae	Sulfolobus	solfataricus
651131	648231707	663917	161977	Bacteria	Proteobacteria	Deltaproteobacteria	Desulfuromonadales	Geobacteraceae	Geobacter	sulfurreducens
651792	647000299	509633	49007	Bacteria	Proteobacteria	Gammaproteobacteria	Pseudomonadales	Pseudomonadaceae	Pseudomonas	aeruginosa
654294	650377976	869269	162039	Bacteria	Firmicutes	Bacilli	Lactobacillales	Streptococcaceae	Streptococcus	pneumoniae
654465	646862331	637913	-1	Bacteria	Proteobacteria	Epsilonproteobacteria	Campylobacterales	Helicobacteraceae	Helicobacter	pylori
658635	648231718	546342	159855	Bacteria	Firmicutes	Bacilli	Bacillales	Staphylococcaceae	Staphylococcus	aureus
658919	645058867	520466	55803	Bacteria	Proteobacteria	Alphaproteobacteria	Rhizobiales	Brucellaceae	Brucella	melitensis
659157	648231711	712938	162003	Bacteria	Firmicutes	Bacilli	Lactobacillales	Lactobacillaceae	Lactobacillus	fermentum
660639	646862311	759363	159881	Bacteria	Chlamydiae	Chlamydiia	Chlamydiales	Chlamydiaceae	Chlamydia	trachomatis
660880	650377935	717960	-1	Bacteria	Firmicutes	Erysipelotrichi	Erysipelotrichales	Erysipelotrichaceae	Eubacterium	cylindroides
663604	646862326	714962	162007	Bacteria	Proteobacteria	Gammaproteobacteria	Enterobacteriales	Enterobacteriaceae	Escherichia	coli
666070	648231704	718251	159657	Bacteria	Proteobacteria	Gammaproteobacteria	Enterobacteriales	Enterobacteriaceae	Edwardsiella	tarda
666832	645951809	528348	55905	Bacteria	Proteobacteria	Betaproteobacteria	Neisseriales	Neisseriaceae	Neisseria	gonorrhoeae
668356	648231716	685039	159689	Bacteria	Firmicutes	Bacilli	Bacillales	Staphylococcaceae	Staphylococcus	aureus
675087	650377944	862964	-1	Bacteria	Proteobacteria	Gammaproteobacteria	Pasteurellales	Pasteurellaceae	Haemophilus	influenzae
677921	650377942	59374	158165	Bacteria	Fibrobacteres	Fibrobacteria	Fibrobacterales	Fibrobacteraceae	Fibrobacter	succinogenes
680191	645058841	520452	55733	Bacteria	Proteobacteria	Alphaproteobacteria	Rhizobiales	Brucellaceae	Brucella	abortus
680562	646862313	707183	161369	Bacteria	Chlamydiae	Chlamydiia	Chlamydiales	Chlamydiaceae	Chlamydia	trachomatis
683920	650377947	862965	72801	Bacteria	Proteobacteria	Gammaproteobacteria	Pasteurellales	Pasteurellaceae	Haemophilus	parainfluenzae
684249	645058858	520464	55799	Bacteria	Proteobacteria	Alphaproteobacteria	Rhizobiales	Brucellaceae	Brucella	melitensis
684824	647000322	680649	48401	Bacteria	Firmicutes	Bacilli	Bacillales	Staphylococcaceae	Staphylococcus	aureus
686262	645058773	280477	54137	Bacteria	Firmicutes	Bacilli	Bacillales	Bacillaceae	Bacillus	anthracis
694975	638341133	243273	54277	Bacteria	Tenericutes	Mollicutes	Mycoplasmatales	Mycoplasmataceae	Mycoplasma	genitalium
698296	650377906	696747	-1	Bacteria	Cyanobacteria	unclassified	Oscillatoriales	unclassified	Arthrospira	platensis
700496	645058778	280355	54131	Bacteria	Firmicutes	Bacilli	Bacillales	Bacillaceae	Bacillus	anthracis
704203	648276717	673266	51197	Bacteria	Proteobacteria	Gammaproteobacteria	Pseudomonadales	Pseudomonadaceae	Pseudomonas	syringae
709004	648231714	865867	-1	Bacteria	Tenericutes	Mollicutes	Mycoplasmatales	Mycoplasmataceae	Mycoplasma	mycoides
711042	646862310	567106	159531	Bacteria	Proteobacteria	Epsilonproteobacteria	Campylobacterales	Campylobacteraceae	Campylobacter	jejuni
711230	648231715	722438	162027	Bacteria	Tenericutes	Mollicutes	Mycoplasmatales	Mycoplasmataceae	Mycoplasma	pneumoniae
714621	645058838	520454	55731	Bacteria	Proteobacteria	Alphaproteobacteria	Rhizobiales	Brucellaceae	Brucella	abortus
715818	645058803	455631	54865	Bacteria	Firmicutes	Clostridia	Clostridiales	Peptostreptococcaceae	Clostridium	difficile
715963	650377970	33039	-1	Bacteria	Firmicutes	Clostridia	Clostridiales	Lachnospiraceae	Ruminococcus	torques
717479	648231712	712961	162005	Bacteria	Firmicutes	Bacilli	Lactobacillales	Lactobacillaceae	Lactobacillus	salivarius
726547	643886132	224308	55263	Bacteria	Firmicutes	Bacilli	Bacillales	Bacillaceae	Bacillus	subtilis
729486	647000250	445226	54801	Bacteria	Proteobacteria	Gammaproteobacteria	Thiotrichales	Francisellaceae	Francisella	tularensis
733659	646862342	703339	161969	Bacteria	Firmicutes	Bacilli	Bacillales	Staphylococcaceae	Staphylococcus	aureus
736550	645058772	261591	54135	Bacteria	Firmicutes	Bacilli	Bacillales	Bacillaceae	Bacillus	anthracis
745240	646862316	707186	161361	Bacteria	Chlamydiae	Chlamydiia	Chlamydiales	Chlamydiaceae	Chlamydia	trachomatis
745507	645058772	261591	54135	Bacteria	Firmicutes	Bacilli	Bacillales	Bacillaceae	Bacillus	anthracis
753069	650377977	869216	162035	Bacteria	Firmicutes	Bacilli	Lactobacillales	Streptococcaceae	Streptococcus	pneumoniae
755255	650377937	39491	-1	Bacteria	Firmicutes	Clostridia	Clostridiales	Eubacteriaceae	Eubacterium	rectale
756549	645058828	539329	55567	Bacteria	Proteobacteria	Gammaproteobacteria	Thiotrichales	Francisellaceae	Francisella	philomiragia
761865	646862315	707187	161409	Bacteria	Chlamydiae	Chlamydiia	Chlamydiales	Chlamydiaceae	Chlamydia	trachomatis
762855	645058848	520449	55751	Bacteria	Proteobacteria	Alphaproteobacteria	Rhizobiales	Brucellaceae	Brucella	sp.
763780	646862345	423211	161937	Bacteria	Firmicutes	Bacilli	Lactobacillales	Streptococcaceae	Streptococcus	suis
763899	648276628	658600	50785	Bacteria	Chlamydiae	Chlamydiia	Chlamydiales	Chlamydiaceae	Chlamydia	muridarum
765906	650377936	39491	-1	Bacteria	Firmicutes	Clostridia	Clostridiales	Eubacteriaceae	Eubacterium	rectale
765949	648276749	672190	46569	Bacteria	Firmicutes	Bacilli	Lactobacillales	Streptococcaceae	Streptococcus	suis
766559	645058779	280354	54133	Bacteria	Firmicutes	Bacilli	Bacillales	Bacillaceae	Bacillus	anthracis
768417	638341030	320390	54281	Bacteria	Proteobacteria	Betaproteobacteria	Burkholderiales	Burkholderiaceae	Burkholderia	mallei
769033	651053077	426114	-1	Bacteria	Proteobacteria	Betaproteobacteria	Burkholderiales	unclassified	Thiomonas	arsenitoxydans
770530	643886132	224308	55263	Bacteria	Firmicutes	Bacilli	Bacillales	Bacillaceae	Bacillus	subtilis
772282	650377904	717959	-1	Bacteria	Bacteroidetes	Bacteroidia	Bacteroidales	Rikenellaceae	Alistipes	shahii
773978	646862309	573236	158865	Bacteria	Actinobacteria	Actinobacteria	Bifidobacteriales	Bifidobacteriaceae	Bifidobacterium	animalis
777218	638341030	320390	54281	Bacteria	Proteobacteria	Betaproteobacteria	Burkholderiales	Burkholderiaceae	Burkholderia	mallei
779362	647000299	509633	49007	Bacteria	Proteobacteria	Gammaproteobacteria	Pseudomonadales	Pseudomonadaceae	Pseudomonas	aeruginosa
782852	650377972	216597	-1	Bacteria	Proteobacteria	Gammaproteobacteria	Enterobacteriales	Enterobacteriaceae	Salmonella	enterica
785760	650377990	245018	-1	Bacteria	Firmicutes	Clostridia	Clostridiales	unclassified	unclassified	unclassified
788573	646862314	707184	161403	Bacteria	Chlamydiae	Chlamydiia	Chlamydiales	Chlamydiaceae	Chlamydia	trachomatis
790585	646862317	718219	161377	Bacteria	Chlamydiae	Chlamydiia	Chlamydiales	Chlamydiaceae	Chlamydia	trachomatis
798151	646862348	666714	159543	Bacteria	Spirochaetes	Spirochaetia	Spirochaetales	Spirochaetaceae	Treponema	pallidum
798581	650377966	40518	-1	Bacteria	Firmicutes	Clostridia	Clostridiales	Ruminococcaceae	Ruminococcus	bromii
800190	648276718	673189	51153	Bacteria	Proteobacteria	Gammaproteobacteria	Pseudomonadales	Pseudomonadaceae	Pseudomonas	syringae
800498	643886132	224308	55263	Bacteria	Firmicutes	Bacilli	Bacillales	Bacillaceae	Bacillus	subtilis
802685	645058773	280477	54137	Bacteria	Firmicutes	Bacilli	Bacillales	Bacillaceae	Bacillus	anthracis
804587	648276637	749502	52591	Bacteria	Firmicutes	Bacilli	Lactobacillales	Enterococcaceae	Enterococcus	faecalis
804606	648276641	749518	52587	Bacteria	Firmicutes	Bacilli	Lactobacillales	Enterococcaceae	Enterococcus	faecalis
804621	648276690	871571	52345	Bacteria	Actinobacteria	Actinobacteria	Actinomycetales	Actinomycetaceae	Mobiluncus	mulieris
804624	648276712	596315	52563	Bacteria	Firmicutes	Clostridia	Clostridiales	Peptostreptococcaceae	Peptostreptococcus	stomatis
804634	648276721	552398	52825	Bacteria	Firmicutes	Clostridia	Clostridiales	Ruminococcaceae	unclassified	unclassified
804646	648276747	864568	52353	Bacteria	Firmicutes	Bacilli	Lactobacillales	Streptococcaceae	Streptococcus	pyogenes
804807	650377931	215689	159955	Bacteria	Proteobacteria	Gammaproteobacteria	Enterobacteriales	Enterobacteriaceae	Erwinia	sp.
804926	651053070	548473	159859	Bacteria	Firmicutes	Bacilli	Bacillales	Staphylococcaceae	Staphylococcus	aureus
809068	651053021	591946	161965	Bacteria	Proteobacteria	Gammaproteobacteria	Enterobacteriales	Enterobacteriaceae	Escherichia	coli
810933	648231705	655817	161975	Bacteria	Proteobacteria	Gammaproteobacteria	Enterobacteriales	Enterobacteriaceae	Escherichia	coli
813031	651053068	889933	159389	Bacteria	Firmicutes	Bacilli	Bacillales	Staphylococcaceae	Staphylococcus	aureus
813368	648231708	869727	159985	Bacteria	Proteobacteria	Epsilonproteobacteria	Campylobacterales	Helicobacteraceae	Helicobacter	pylori
814852	650377945	262727	161921	Bacteria	Proteobacteria	Gammaproteobacteria	Pasteurellales	Pasteurellaceae	Haemophilus	influenzae
815942	650377962	630588	161971	Bacteria	Proteobacteria	Betaproteobacteria	Neisseriales	Neisseriaceae	Neisseria	meningitidis
816264	650377980	767463	162015	Bacteria	Firmicutes	Bacilli	Lactobacillales	Streptococcaceae	Streptococcus	thermophilus
816451	650377946	262728	161923	Bacteria	Proteobacteria	Gammaproteobacteria	Pasteurellales	Pasteurellaceae	Haemophilus	influenzae
817028	650377914	521007	161241	Bacteria	Spirochaetes	Spirochaetia	Spirochaetales	Spirochaetaceae	Borrelia	burgdorferi
817563	650377991	225937	162009	Bacteria	Proteobacteria	Gammaproteobacteria	Alteromonadales	Alteromonadaceae	Marinobacter	adhaerens
817858	650377913	521008	161197	Bacteria	Spirochaetes	Spirochaetia	Spirochaetales	Spirochaetaceae	Borrelia	burgdorferi
822270	650377927	889513	159673	Bacteria	Actinobacteria	Actinobacteria	Actinomycetales	Corynebacteriaceae	Corynebacterium	pseudotuberculosis
824722	650377960	907287	162053	Bacteria	Tenericutes	Mollicutes	Mycoplasmatales	Mycoplasmataceae	Mycoplasma	hyopneumoniae
827232	651053047	940296	161097	Bacteria	Proteobacteria	Betaproteobacteria	Neisseriales	Neisseriaceae	Neisseria	gonorrhoeae
829865	650377924	637887	161989	Bacteria	Firmicutes	Clostridia	Clostridiales	Clostridiaceae	Clostridium	thermocellum
829874	650377920	718271	159533	Bacteria	Proteobacteria	Epsilonproteobacteria	Campylobacterales	Campylobacteraceae	Campylobacter	jejuni
835310	646862323	469008	161949	Bacteria	Proteobacteria	Gammaproteobacteria	Enterobacteriales	Enterobacteriaceae	Escherichia	coli
836673	650377934	566546	162011	Bacteria	Proteobacteria	Gammaproteobacteria	Enterobacteriales	Enterobacteriaceae	Escherichia	coli
836702	650377984	903510	-1	Bacteria	Proteobacteria	Gammaproteobacteria	Vibrionales	Vibrionaceae	Vibrio	furnissii
844098	651053079	930944	162069	Bacteria	Proteobacteria	Gammaproteobacteria	Enterobacteriales	Enterobacteriaceae	Yersinia	enterocolitica
846005	2510436004	399804	161927	Bacteria	Proteobacteria	Gammaproteobacteria	Alteromonadales	Shewanellaceae	Shewanella	putrefaciens
846048	650377987	547048	158537	Bacteria	unclassified	unclassified	unclassified	unclassified	Yersinia	pestis
846121	650377979	945704	162095	Bacteria	Firmicutes	Bacilli	Lactobacillales	Streptococcaceae	Streptococcus	suis
850582	651053054	942513	162093	Bacteria	Proteobacteria	Betaproteobacteria	Neisseriales	Neisseriaceae	Neisseria	meningitidis
853882	650377903	871585	83123	Bacteria	Proteobacteria	Gammaproteobacteria	Pseudomonadales	Moraxellaceae	Acinetobacter	calcoaceticus
856711	651053048	935599	162085	Bacteria	Proteobacteria	Betaproteobacteria	Neisseriales	Neisseriaceae	Neisseria	meningitidis
868041	650377985	985053	63631	Archaea	Crenarchaeota	Thermoprotei	Thermoproteales	Thermoproteaceae	Vulcanisaeta	moutnovskia
878135	651053050	935591	162079	Bacteria	Proteobacteria	Betaproteobacteria	Neisseriales	Neisseriaceae	Neisseria	meningitidis
878299	650377982	930945	162071	Archaea	Crenarchaeota	Thermoprotei	Sulfolobales	Sulfolobaceae	Sulfolobus	islandicus
883295	651053063	992406	162013	Bacteria	Bacteroidetes	Flavobacteriia	Flavobacteriales	Flavobacteriaceae	Riemerella	anatipestifer
908287	650377974	984892	162109	Bacteria	Firmicutes	Bacilli	Bacillales	Staphylococcaceae	Staphylococcus	pseudintermedius
911127	651053017	863638	159515	Bacteria	Firmicutes	Clostridia	Clostridiales	Clostridiaceae	Clostridium	acetobutylicum
916690	650377954	353496	161929	Bacteria	Firmicutes	Bacilli	Lactobacillales	Lactobacillaceae	Lactobacillus	delbrueckii
922872	650377971	909946	-1	Bacteria	Proteobacteria	Gammaproteobacteria	Enterobacteriales	Enterobacteriaceae	Salmonella	enterica
931112	651053052	935593	162081	Bacteria	Proteobacteria	Betaproteobacteria	Neisseriales	Neisseriaceae	Neisseria	meningitidis
933076	650377981	930943	162067	Archaea	Crenarchaeota	Thermoprotei	Sulfolobales	Sulfolobaceae	Sulfolobus	islandicus
980139	651053049	909420	162083	Bacteria	Proteobacteria	Betaproteobacteria	Neisseriales	Neisseriaceae	Neisseria	meningitidis
1002315	651053010	941967	158857	Bacteria	Proteobacteria	Alphaproteobacteria	Rhizobiales	Brucellaceae	Brucella	melitensis
1005104	651053041	929102	160253	Bacteria	Firmicutes	Bacilli	Lactobacillales	Streptococcaceae	Lactococcus	lactis
1011002	651053010	941967	158857	Bacteria	Proteobacteria	Alphaproteobacteria	Rhizobiales	Brucellaceae	Brucella	melitensis
1041484	650377929	936153	159663	Bacteria	Firmicutes	Bacilli	Lactobacillales	Enterococcaceae	Enterococcus	faecalis
1044696	651053007	391904	159865	Bacteria	Actinobacteria	Actinobacteria	Bifidobacteriales	Bifidobacteriaceae	Bifidobacterium	longum
1060530	651053053	935589	162077	Bacteria	Proteobacteria	Betaproteobacteria	Neisseriales	Neisseriaceae	Neisseria	meningitidis
1074161	651053030	985080	161159	Bacteria	Proteobacteria	Epsilonproteobacteria	Campylobacterales	Helicobacteraceae	Helicobacter	pylori
1074226	651053051	935588	162075	Bacteria	Proteobacteria	Betaproteobacteria	Neisseriales	Neisseriaceae	Neisseria	meningitidis
1093452	650377901	696749	158677	Bacteria	Proteobacteria	Gammaproteobacteria	Pseudomonadales	Moraxellaceae	Acinetobacter	baumannii
1102728	651053029	985081	161151	Bacteria	Proteobacteria	Epsilonproteobacteria	Campylobacterales	Helicobacteraceae	Helicobacter	pylori
1104726	651053011	703352	158855	Bacteria	Proteobacteria	Alphaproteobacteria	Rhizobiales	Brucellaceae	Brucella	melitensis
1105100	651053040	909954	162057	Bacteria	Firmicutes	Bacilli	Lactobacillales	Lactobacillaceae	Lactobacillus	johnsonii
1105124	651053026	984129	162105	Bacteria	Proteobacteria	Gammaproteobacteria	Thiotrichales	Francisellaceae	Francisella	tularensis
1105135	2511231133	474186	54927	Bacteria	Firmicutes	Bacilli	Lactobacillales	Enterococcaceae	Enterococcus	faecalis
1107644	651053060	996285	162113	Bacteria	Proteobacteria	Gammaproteobacteria	Pseudomonadales	Pseudomonadaceae	Pseudomonas	stutzeri
1110673	651053015	331636	159845	Bacteria	Chlamydiae	Chlamydiia	Chlamydiales	Chlamydiaceae	Chlamydophila	psittaci
1111066	651053003	541229	158151	Bacteria	Firmicutes	Bacilli	Bacillales	Bacillaceae	Bacillus	thuringiensis
1111613	651053025	676032	162107	Bacteria	Proteobacteria	Gammaproteobacteria	Thiotrichales	Francisellaceae	Francisella	novicida
1111680	651053078	935297	159541	Bacteria	Proteobacteria	Gammaproteobacteria	Vibrionales	Vibrionaceae	Vibrio	cholerae
1113153	651053069	1006543	159861	Bacteria	Firmicutes	Bacilli	Bacillales	Staphylococcaceae	Staphylococcus	aureus
1114137	651053005	866777	158863	Bacteria	Actinobacteria	Actinobacteria	Bifidobacteriales	Bifidobacteriaceae	Bifidobacterium	breve
1114406	651053024	696406	161991	Bacteria	Proteobacteria	Gammaproteobacteria	Enterobacteriales	Enterobacteriaceae	Escherichia	coli
1114589	651053062	1031711	162133	Bacteria	Proteobacteria	Betaproteobacteria	Burkholderiales	Burkholderiaceae	Ralstonia	solanacearum
1117766	651053013	1027845	159521	Bacteria	Chlamydiae	Chlamydiia	Chlamydiales	Chlamydiaceae	Chlamydophila	psittaci
1118130	651053022	1033813	162139	Bacteria	Proteobacteria	Gammaproteobacteria	Enterobacteriales	Enterobacteriaceae	Escherichia	coli
1118275	651053072	981539	162103	Bacteria	Firmicutes	Bacilli	Lactobacillales	Streptococcaceae	Streptococcus	gallolyticus=
1119360	651053012	1027846	159527	Bacteria	Chlamydiae	Chlamydiia	Chlamydiales	Chlamydiaceae	Chlamydophila	psittaci
1125395	2511231157	1051072	162155	Bacteria	Firmicutes	Bacilli	Lactobacillales	Streptococcaceae	Streptococcus	equi
1126805	2511231190	393130	54459	Bacteria	Firmicutes	Bacilli	Bacillales	Listeriaceae	Listeria	monocytogenes
1127449	2511231161	1006007	159841	Bacteria	Firmicutes	Bacilli	Bacillales	Bacillaceae	Bacillus	megaterium
1128350	2511231202	1045858	158369	Bacteria	Spirochaetes	Spirochaetia	Spirochaetales	Brachyspiraceae	Brachyspira	intermedia
1129771	651053028	768065	162019	Archaea	Euryarchaeota	Halobacteria	Halobacteriales	Halobacteriaceae	Haloquadratum	walsbyi
1133324	2511231141	1048834	158681	Bacteria	Firmicutes	Bacilli	Bacillales	Alicyclobacillaceae	Alicyclobacillus	acidocaldarius
1133501	2511231182	944546	158699	Bacteria	Proteobacteria	Epsilonproteobacteria	Campylobacterales	Campylobacteraceae	Arcobacter	butzleri
1134174	2511231179	520461	71133	Bacteria	Proteobacteria	Alphaproteobacteria	Rhizobiales	Brucellaceae	Brucella	pinnipedialis
1134241	2511231179	520461	71133	Bacteria	Proteobacteria	Alphaproteobacteria	Rhizobiales	Brucellaceae	Brucella	pinnipedialis
1136565	2511231192	1053648	159519	Bacteria	Proteobacteria	Betaproteobacteria	unclassified	unclassified	Candidatus Tremblaya	princeps
1136680	2511231150	390236	159867	Bacteria	Spirochaetes	Spirochaetia	Spirochaetales	Spirochaetaceae	Borrelia	afzelii
1136933	2510917010	1051632	68841	Bacteria	Firmicutes	Clostridia	Clostridiales	Clostridiales Family XVII. Incertae Sedis	Sulfobacillus	acidophilus
1138852	651053044	443150	161941	Bacteria	Actinobacteria	Actinobacteria	Actinomycetales	Mycobacteriaceae	Mycobacterium	tuberculosis
1139478	2511231197	985006	159391	Bacteria	Firmicutes	Bacilli	Bacillales	Staphylococcaceae	Staphylococcus	aureus
1141116	2511231188	759362	161161	Bacteria	Proteobacteria	Alphaproteobacteria	Rhodobacterales	Rhodobacteraceae	Ketogulonicigenium	vulgare
1143758	2511231201	420890	161935	Bacteria	Firmicutes	Bacilli	Lactobacillales	Streptococcaceae	Lactococcus	garvieae
1143866	2511231206	1005090	158533	Bacteria	Proteobacteria	Gammaproteobacteria	Enterobacteriales	Enterobacteriaceae	Buchnera	aphidicola
1145437	2511231184	393126	54441	Bacteria	Firmicutes	Bacilli	Bacillales	Listeriaceae	Listeria	monocytogenes
1145704	651053043	443149	161943	Bacteria	Actinobacteria	Actinobacteria	Actinomycetales	Mycobacteriaceae	Mycobacterium	tuberculosis
1146557	2511231138	580047	159993	Bacteria	Chlamydiae	Chlamydiia	Chlamydiales	Chlamydiaceae	Chlamydia	trachomatis
1146645	2511231183	941193	162089	Bacteria	Proteobacteria	Gammaproteobacteria	Pseudomonadales	Pseudomonadaceae	Pseudomonas	aeruginosa
1147317	2511231203	393127	54443	Bacteria	Firmicutes	Bacilli	Bacillales	Listeriaceae	Listeria	monocytogenes
1148250	2511231204	1041809	159517	Bacteria	Firmicutes	Clostridia	Clostridiales	Clostridiaceae	Candidatus Arthromitus	sp.
1505105	2513237181	511051	158173	Bacteria	Caldiserica	Caldisericia	Caldisericales	Caldisericaceae	Caldisericum	exile
1517058	2512564042	1112204	86651	Bacteria	Actinobacteria	Actinobacteria	Actinomycetales	Gordoniaceae	Gordonia	polyisoprenivorans
1523274	646311955	681288	41455	Bacteria	Firmicutes	Bacilli	Bacillales	Staphylococcaceae	Staphylococcus	aureus
1524916	650377986	865938	63627	Bacteria	Bacteroidetes	Flavobacteriia	Flavobacteriales	Flavobacteriaceae	Weeksella	virosa
1526277	650716072	1030843	67407	Bacteria	Bacteroidetes	Bacteroidia	Bacteroidales	Porphyromonadaceae	Porphyromonas	gingivalis
1530857	2511231167	573825	161957	Bacteria	Spirochaetes	Spirochaetia	Spirochaetales	Leptospiraceae	Leptospira	interrogans
1531100	2513237183	1163399	162199	Bacteria	Proteobacteria	Gammaproteobacteria	Xanthomonadales	Xanthomonadaceae	Stenotrophomonas	maltophilia
1540667	650377933	685038	161987	Bacteria	Proteobacteria	Gammaproteobacteria	Enterobacteriales	Enterobacteriaceae	Escherichia	coli
1547050	2516143100	887303	-1	Bacteria	Proteobacteria	Epsilonproteobacteria	Campylobacterales	Campylobacteraceae	Campylobacter	coli
1547776	650716099	545695	67365	Bacteria	Spirochaetes	Spirochaetia	Spirochaetales	Spirochaetaceae	Treponema	azotonutricium
1556217	649633059	880591	59581	Bacteria	Proteobacteria	Alphaproteobacteria	Rhodobacterales	Rhodobacteraceae	Ketogulonicigenium	vulgare
1557318	2511231209	1112856	0	Bacteria	Tenericutes	Mollicutes	Mycoplasmatales	Mycoplasmataceae	Mycoplasma	pneumoniae
1563515	644736395	434131	58889	Bacteria	Proteobacteria	Alphaproteobacteria	Rickettsiales	Anaplasmataceae	Neorickettsia	risticii
1565035	2516143101	1157946	-1	Bacteria	Firmicutes	Bacilli	Lactobacillales	Streptococcaceae	Streptococcus	salivarius
1569651	2516143070	1073972	-1	Bacteria	Firmicutes	Clostridia	Clostridiales	Clostridiaceae	Candidatus Arthromitus	sp.
1577647	644736372	485914	59107	Archaea	Euryarchaeota	Halobacteria	Halobacteriales	Halobacteriaceae	Halomicrobium	mukohataei
1578654	650377909	862908	82341	Bacteria	Proteobacteria	Deltaproteobacteria	Bdellovibrionales	Bacteriovoracaceae	Bacteriovorax	marinus
1580218	643348582	309801	59341	Bacteria	Chloroflexi	Thermomicrobia	Thermomicrobiales	Thermomicrobiaceae	Thermomicrobium	roseum
1593778	2511231146	933093	86885	Bacteria	Proteobacteria	Gammaproteobacteria	Legionellales	Legionellaceae	Legionella	pneumophila
1597933	2516143034	889240	-1	Bacteria	Proteobacteria	Epsilonproteobacteria	Campylobacterales	Campylobacteraceae	Campylobacter	jejuni
1602208	2512564033	138336	89391	Bacteria	Actinobacteria	Actinobacteria	Actinomycetales	Geodermatophilaceae	Blastococcus	saxobsidens
1611605	649633022	632292	60157	Bacteria	Firmicutes	Clostridia	Thermoanaerobacterales	Thermoanaerobacterales Family III. Incertae Sedis	Caldicellulosiruptor	hydrothermalis
1632697	648028001	551115	49725	Bacteria	Cyanobacteria	unclassified	Nostocales	Nostocaceae	Nostoc	azollae
1634660	644736327	521095	59195	Bacteria	Actinobacteria	Actinobacteria	Coriobacteriales	Coriobacteriaceae	Atopobium	parvulum
1636835	650716029	662755	50555	Bacteria	Actinobacteria	Actinobacteria	Actinomycetales	Corynebacteriaceae	Corynebacterium	resistens
1647599	642555161	522373	61647	Bacteria	Proteobacteria	Gammaproteobacteria	Xanthomonadales	Xanthomonadaceae	Stenotrophomonas	maltophilia
1655485	650377975	663954	161979	Bacteria	Firmicutes	Bacilli	Lactobacillales	Streptococcaceae	Streptococcus	dysgalactiae
1662808	2513237188	1163740	162207	Bacteria	Proteobacteria	Epsilonproteobacteria	Campylobacterales	Helicobacteraceae	Helicobacter	pylori
1675012	650377963	931281	162055	Bacteria	Proteobacteria	Gammaproteobacteria	Pseudomonadales	Pseudomonadaceae	Pseudomonas	putida
1676804	643348554	316067	58543	Bacteria	Proteobacteria	Deltaproteobacteria	Desulfuromonadales	Geobacteraceae	Geobacter	sp.
1680183	649633016	883062	59545	Bacteria	Actinobacteria	Actinobacteria	Bifidobacteriales	Bifidobacteriaceae	Bifidobacterium	bifidum
1680485	646564518	641892	47075	Bacteria	Bacteroidetes	Flavobacteriia	Flavobacteriales	unclassified	Candidatus Sulcia	muelleri
1689375	650716042	82	68453	Bacteria	Proteobacteria	Alphaproteobacteria	Rhizobiales	Hyphomicrobiaceae	Hyphomicrobium	sp.
1690562	640753002	293826	58171	Bacteria	Firmicutes	Clostridia	Clostridiales	Clostridiaceae	Alkaliphilus	metalliredigens
1696180	646311946	2098	41875	Bacteria	Tenericutes	Mollicutes	Mycoplasmatales	Mycoplasmataceae	Mycoplasma	hominis
1708611	643692018	169292	59409	Bacteria	Actinobacteria	Actinobacteria	Actinomycetales	Corynebacteriaceae	Corynebacterium	aurimucosum
1718658	650716005	866775	64757	Bacteria	Firmicutes	Bacilli	Lactobacillales	Aerococcaceae	Aerococcus	urinae
1722623	2511231118	714313	72937	Bacteria	Firmicutes	Bacilli	Lactobacillales	Lactobacillaceae	Lactobacillus	sanfranciscensis
1729080	646311930	544556	41171	Bacteria	Firmicutes	Bacilli	Bacillales	Bacillaceae	Geobacillus	sp.
1742294	644736396	324057	59021	Bacteria	Firmicutes	Bacilli	Bacillales	Paenibacillaceae	Paenibacillus	sp.
1744100	644736364	585035	62979	Bacteria	Proteobacteria	Gammaproteobacteria	Enterobacteriales	Enterobacteriaceae	Escherichia	coli
1744377	650716020	208596	65789	Bacteria	Firmicutes	Bacilli	Lactobacillales	Carnobacteriaceae	Carnobacterium	sp.
1744589	643692012	546272	59241	Bacteria	Proteobacteria	Alphaproteobacteria	Rhizobiales	Brucellaceae	Brucella	melitensis
1754342	648028017	748727	50583	Bacteria	Firmicutes	Clostridia	Clostridiales	Clostridiaceae	Clostridium	ljungdahlii
1767081	644736340	485918	59113	Bacteria	Bacteroidetes	Sphingobacteriia	Sphingobacteriales	unclassified	Chitinophaga	pinensis
1767542	650716097	1042877	70841	Archaea	Euryarchaeota	Thermococci	Thermococcales	Thermococcaceae	Thermococcus	sp.
1772684	643348505	311402	58249	Bacteria	Proteobacteria	Alphaproteobacteria	Rhizobiales	Rhizobiaceae	Agrobacterium	vitis
1780415	649633045	298654	42615	Bacteria	Actinobacteria	Actinobacteria	Actinomycetales	Frankiaceae	Frankia	sp
1785685	646564568	637905	47085	Bacteria	Proteobacteria	Gammaproteobacteria	Alteromonadales	Shewanellaceae	Shewanella	violacea
1790179	650716094	499229	66873	Bacteria	Firmicutes	Clostridia	Thermoanaerobacterales	Thermoanaerobacteraceae	Tepidanaerobacter	sp.
1793826	643348574	407976	58775	Bacteria	Proteobacteria	Gammaproteobacteria	Alteromonadales	Shewanellaceae	Shewanella	baltica
1800506	646564528	589865	49487	Bacteria	Proteobacteria	Deltaproteobacteria	Desulfobacterales	Desulfobulbaceae	Desulfurivibrio	alkaliphilus
1802115	643692047	426118	58841	Archaea	Crenarchaeota	Thermoprotei	Sulfolobales	Sulfolobaceae	Sulfolobus	islandicus
1803423	649633024	632348	60491	Bacteria	Firmicutes	Clostridia	Thermoanaerobacterales	Thermoanaerobacterales Family III. Incertae Sedis	Caldicellulosiruptor	kronotskyensis
1804159	637000351	214092	57621	Bacteria	Proteobacteria	Gammaproteobacteria	Enterobacteriales	Enterobacteriaceae	Yersinia	pestis
1806635	650716046	695560	61179	Bacteria	Firmicutes	Bacilli	Lactobacillales	Lactobacillaceae	Lactobacillus	amylovorus
1810390	2512564076	1105098	75007	Bacteria	Proteobacteria	Alphaproteobacteria	Rickettsiales	Rickettsiaceae	Rickettsia	rickettsii
1812772	643692033	234621	59019	Bacteria	Actinobacteria	Actinobacteria	Actinomycetales	Nocardiaceae	Rhodococcus	erythropolis
1816164	2512564072	1105111	156845	Bacteria	Proteobacteria	Alphaproteobacteria	Rickettsiales	Rickettsiaceae	Candidatus Rickettsia	amblyommii
1824747	2516143057	889225	-1	Bacteria	Proteobacteria	Epsilonproteobacteria	Campylobacterales	Campylobacteraceae	Campylobacter	jejuni
1826563	2513237217	1163743	162213	Bacteria	Proteobacteria	Epsilonproteobacteria	Campylobacterales	Helicobacteraceae	Helicobacter	pylori
1826982	646311923	585395	41013	Bacteria	Proteobacteria	Gammaproteobacteria	Enterobacteriales	Enterobacteriaceae	Escherichia	coli
1832008	641522603	509170	61601	Bacteria	Proteobacteria	Gammaproteobacteria	Pseudomonadales	Moraxellaceae	Acinetobacter	baumannii
1838642	2516143031	1137135	-1	Bacteria	Proteobacteria	Gammaproteobacteria	Enterobacteriales	Enterobacteriaceae	Escherichia	coli
1840395	2512564041	1138383	89385	Bacteria	Actinobacteria	Actinobacteria	Actinomycetales	Mycobacteriaceae	Mycobacterium	intracellulare
1842075	649633052	656519	60191	Bacteria	Firmicutes	Clostridia	Halanaerobiales	Halanaerobiaceae	Halanaerobium	hydrogenoformans
1853437	2511231085	914149	78933	Bacteria	Proteobacteria	Gammaproteobacteria	Vibrionales	Vibrionaceae	Vibrio	cholerae
1856194	643692016	536232	59229	Bacteria	Firmicutes	Clostridia	Clostridiales	Clostridiaceae	Clostridium	botulinum
1857133	2512564035	1001534	89373	Bacteria	Proteobacteria	Gammaproteobacteria	Thiotrichales	Francisellaceae	Francisella	tularensis
1858804	2511231215	491080	87067	Bacteria	Spirochaetes	Spirochaetia	Spirochaetales	Spirochaetaceae	Treponema	pallidum
1877257	648028025	573235	41021	Bacteria	Proteobacteria	Gammaproteobacteria	Enterobacteriales	Enterobacteriaceae	Escherichia	coli
1878920	2511231208	1029825	158853	Bacteria	Proteobacteria	Alphaproteobacteria	Rhizobiales	Brucellaceae	Brucella	melitensis
1879068	650716096	391623	54733	Archaea	Euryarchaeota	Thermococci	Thermococcales	Thermococcaceae	Thermococcus	barophilus
1883807	2511231163	1129369	87003	Bacteria	Tenericutes	Mollicutes	Mycoplasmatales	Mycoplasmataceae	Mycoplasma	hyorhinis
1885221	644736385	573064	59347	Archaea	Euryarchaeota	Methanococci	Methanococcales	Methanocaldococcaceae	Methanocaldococcus	fervens
1886649	2512047035	511062	81627	Bacteria	Proteobacteria	Gammaproteobacteria	Aeromonadales	Aeromonadaceae	Oceanimonas	sp.
1889934	648028035	583356	51875	Archaea	Crenarchaeota	Thermoprotei	Desulfurococcales	Desulfurococcaceae	Ignisphaera	aggregans
1909922	643348565	395965	59433	Bacteria	Proteobacteria	Alphaproteobacteria	Rhizobiales	Beijerinckiaceae	Methylocella	silvestris
1911677	646564517	515618	46841	Bacteria	Proteobacteria	Gammaproteobacteria	Enterobacteriales	Enterobacteriaceae	Candidatus Riesia	pediculicola
1915516	650716090	936154	67355	Bacteria	Firmicutes	Bacilli	Lactobacillales	Streptococcaceae	Streptococcus	parauberis
1916188	642555124	31964	61577	Bacteria	Actinobacteria	Actinobacteria	Actinomycetales	Microbacteriaceae	Clavibacter	michiganensis
1921545	2511231218	1081093	87035	Bacteria	Proteobacteria	Gammaproteobacteria	Enterobacteriales	Enterobacteriaceae	Salmonella	enterica
1921980	648231709	765964	159987	Bacteria	Proteobacteria	Epsilonproteobacteria	Campylobacterales	Helicobacteraceae	Helicobacter	pylori
1930325	644736365	585056	62981	Bacteria	Proteobacteria	Gammaproteobacteria	Enterobacteriales	Enterobacteriaceae	Escherichia	coli
1934190	2512047036	203275	83157	Bacteria	Bacteroidetes	Bacteroidia	Bacteroidales	Porphyromonadaceae	Tannerella	forsythensis
1942268	646564559	521674	48643	Bacteria	Planctomycetes	Planctomycetia	Planctomycetales	Planctomycetaceae	Planctomyces	limnophilus
1945407	2512564049	1105102	86653	Bacteria	Proteobacteria	Alphaproteobacteria	Rickettsiales	Rickettsiaceae	Rickettsia	rickettsii
1949326	650716030	945712	68291	Bacteria	Actinobacteria	Actinobacteria	Actinomycetales	Corynebacteriaceae	Corynebacterium	ulcerans
1962306	648028011	640512	46253	Bacteria	Proteobacteria	Betaproteobacteria	Burkholderiales	Burkholderiaceae	Burkholderia	sp.
1964521	644736341	471472	61633	Bacteria	Chlamydiae	Chlamydiia	Chlamydiales	Chlamydiaceae	Chlamydia	trachomatis
1964627	643348538	525146	59213	Bacteria	Proteobacteria	Deltaproteobacteria	Desulfovibrionales	Desulfovibrionaceae	Desulfovibrio	desulfuricans
1965461	643692020	546414	58615	Bacteria	Deinococcus-Thermus	Deinococci	Deinococcales	Deinococcaceae	Deinococcus	deserti
1967794	2516143059	889255	-1	Bacteria	Proteobacteria	Epsilonproteobacteria	Campylobacterales	Campylobacteraceae	Campylobacter	jejuni
1969332	2511231178	1123863	86857	Bacteria	Proteobacteria	Gammaproteobacteria	Enterobacteriales	Enterobacteriaceae	Pantoea	ananatis
1972342	2516143102	1149134	-1	Bacteria	Actinobacteria	Actinobacteria	Actinomycetales	Mycobacteriaceae	Mycobacterium	abscessus
1972977	637000275	282459	57841	Bacteria	Firmicutes	Bacilli	Bacillales	Staphylococcaceae	Staphylococcus	aureus
1980062	637000157	394221	58689	Bacteria	Proteobacteria	Alphaproteobacteria	Rhodobacterales	Hyphomonadaceae	Maricaulis	maris
1985423	650716063	862259	66189	Bacteria	Tenericutes	Mollicutes	Mycoplasmatales	Mycoplasmataceae	Mycoplasma	mycoides
1986992	643348587	575788	59353	Bacteria	Proteobacteria	Gammaproteobacteria	Vibrionales	Vibrionaceae	Vibrio	splendidus
1994308	650716017	980517	66305	Bacteria	Proteobacteria	Alphaproteobacteria	unclassified	unclassified	Candidatus Pelagibacter	sp.
1997550	648028060	580327	51639	Bacteria	Firmicutes	Clostridia	Thermoanaerobacterales	Thermoanaerobacterales Family III. Incertae Sedis	Thermoanaerobacterium	thermosaccharolyticum
2003479	2516143085	889220	-1	Bacteria	Proteobacteria	Epsilonproteobacteria	Campylobacterales	Campylobacteraceae	Campylobacter	jejuni
2005499	2511231068	634497	72475	Archaea	Euryarchaeota	Halobacteria	Halobacteriales	Halobacteriaceae	Haloarcula	hispanica
2025287	2512564055	1041930	157911	Archaea	Euryarchaeota	Methanomicrobia	Methanocellales	Methanocellaceae	Methanocella	conradii
2025851	2516143084	889234	-1	Bacteria	Proteobacteria	Epsilonproteobacteria	Campylobacterales	Campylobacteraceae	Campylobacter	jejuni
2026882	638154502	224325	57717	Archaea	Euryarchaeota	Archaeoglobi	Archaeoglobales	Archaeoglobaceae	Archaeoglobus	fulgidus
2028276	640753043	293614	58161	Bacteria	Proteobacteria	Alphaproteobacteria	Rickettsiales	Rickettsiaceae	Rickettsia	akari
2031953	2511231142	1087454	159665	Bacteria	Actinobacteria	Actinobacteria	Actinomycetales	Corynebacteriaceae	Corynebacterium	pseudotuberculosis
2032363	648028003	666510	51395	Archaea	Crenarchaeota	Thermoprotei	Acidilobales	Acidilobaceae	Acidilobus	saccharovorans
2048892	637000085	306537	58399	Bacteria	Actinobacteria	Actinobacteria	Actinomycetales	Corynebacteriaceae	Corynebacterium	jeikeium
2053803	646564514	526224	48819	Bacteria	Spirochaetes	Spirochaetia	Spirochaetales	Brachyspiraceae	Brachyspira	murdochii
2054308	2511231095	1114969	80733	Bacteria	Actinobacteria	Actinobacteria	Actinomycetales	Propionibacteriaceae	Propionibacterium	acnes
2055638	2511231108	1104320	83615	Bacteria	Proteobacteria	Alphaproteobacteria	Rhizobiales	Brucellaceae	Brucella	abortus
2058825	641228483	397948	58711	Archaea	Crenarchaeota	Thermoprotei	Thermoproteales	Thermoproteaceae	Caldivirga	maquilingensis
2060924	648028037	889932	53537	Bacteria	Firmicutes	Bacilli	Lactobacillales	Lactobacillaceae	Lactobacillus	plantarum
2066374	649633013	667015	63269	Bacteria	Bacteroidetes	Bacteroidia	Bacteroidales	Bacteroidaceae	Bacteroides	salanitronis
2081098	649633036	577650	62265	Bacteria	Proteobacteria	Deltaproteobacteria	Desulfobacterales	Desulfobulbaceae	Desulfobulbus	propionicus
2086773	646564548	644281	42499	Archaea	Euryarchaeota	Methanococci	Methanococcales	Methanocaldococcaceae	Methanocaldococcus	sp.
2091640	646564515	640511	42523	Bacteria	Proteobacteria	Betaproteobacteria	Burkholderiales	Burkholderiaceae	Burkholderia	sp.
2092399	-1	-1	-1	Bacteria
2094641	641522608	398577	58701	Bacteria	Proteobacteria	Betaproteobacteria	Burkholderiales	Burkholderiaceae	Burkholderia	ambifaria
2095944	646311936	608538	45927	Bacteria	Aquificae	Aquificae	Aquificales	Aquificaceae	Hydrogenobacter	thermophilus
2103949	644736325	521098	59199	Bacteria	Firmicutes	Bacilli	Bacillales	Alicyclobacillaceae	Alicyclobacillus	acidocaldarius
2105382	650716093	1007064	66327	Bacteria	Firmicutes	Bacilli	Lactobacillales	Streptococcaceae	Streptococcus	suis
2106370	2516143031	1137135	-1	Bacteria	Proteobacteria	Gammaproteobacteria	Enterobacteriales	Enterobacteriaceae	Escherichia	coli
2108713	646564581	469371	48999	Bacteria	Actinobacteria	Actinobacteria	Actinomycetales	Pseudonocardiaceae	Thermobispora	bispora
2117818	648028054	639283	48815	Bacteria	Proteobacteria	Alphaproteobacteria	Rhizobiales	Xanthobacteraceae	Starkeya	novella
2118299	646564576	680198	46531	Bacteria	Actinobacteria	Actinobacteria	Actinomycetales	Streptomycetaceae	Streptomyces	scabiei
2122727	644736394	662598	61649	Bacteria	Proteobacteria	Betaproteobacteria	Neisseriales	Neisseriaceae	Neisseria	meningitidis
2123044	649633051	935897	62097	Bacteria	Proteobacteria	Gammaproteobacteria	Pasteurellales	Pasteurellaceae	Haemophilus	influenzae
2124151	649633074	880447	60849	Bacteria	Tenericutes	Mollicutes	Mycoplasmatales	Mycoplasmataceae	Mycoplasma	leachii
2127939	650716034	502558	68707	Bacteria	Actinobacteria	Actinobacteria	Coriobacteriales	Coriobacteriaceae	Eggerthella	sp.
2131613	637000099	302409	58245	Bacteria	Proteobacteria	Alphaproteobacteria	Rickettsiales	Anaplasmataceae	Ehrlichia	ruminantium
2134611	-1	-1	-1	Bacteria
2137505	649633070	278137	61403	Bacteria	Actinobacteria	Actinobacteria	Actinomycetales	Mycobacteriaceae	Mycobacterium	gilvum
2137807	2512564065	798300	158037	Bacteria	Firmicutes	Bacilli	Lactobacillales	Streptococcaceae	Streptococcus	pyogenes
2138712	640427109	413999	61579	Bacteria	Firmicutes	Clostridia	Clostridiales	Clostridiaceae	Clostridium	botulinum
2143602	646862340	588858	-1	Bacteria	Proteobacteria	Gammaproteobacteria	Enterobacteriales	Enterobacteriaceae	Salmonella	enterica
2153659	2511231222	192	162161	Bacteria	Proteobacteria	Alphaproteobacteria	Rhodospirillales	Rhodospirillaceae	Azospirillum	brasilense
2156406	648028020	216432	49661	Bacteria	Bacteroidetes	Flavobacteriia	Flavobacteriales	Flavobacteriaceae	Croceibacter	atlanticus
2156638	2511231165	1089456	162173	Bacteria	Proteobacteria	Gammaproteobacteria	Pseudomonadales	Pseudomonadaceae	Pseudomonas	aeruginosa
2158722	649633102	509193	55639	Bacteria	Firmicutes	Clostridia	Thermoanaerobacterales	Thermoanaerobacteraceae	Thermoanaerobacter	brockii
2158755	648028044	637387	53543	Bacteria	Tenericutes	Mollicutes	Mycoplasmatales	Mycoplasmataceae	Mycoplasma	fermentans
2166055	648028051	553174	51377	Bacteria	Bacteroidetes	Bacteroidia	Bacteroidales	Prevotellaceae	Prevotella	melaninogenica
2167243	640427117	374931	58593	Bacteria	Proteobacteria	Gammaproteobacteria	Pasteurellales	Pasteurellaceae	Haemophilus	influenzae
2175560	650716043	709984	66593	Bacteria	Bacteroidetes	Flavobacteriia	Flavobacteriales	Flavobacteriaceae	Krokinobacter	diaphorus
2175894	643692004	322710	57597	Bacteria	Proteobacteria	Gammaproteobacteria	Pseudomonadales	Pseudomonadaceae	Azotobacter	vinelandii
2185462	646564530	716540	46943	Bacteria	Proteobacteria	Gammaproteobacteria	Enterobacteriales	Enterobacteriaceae	Erwinia	amylovora
2195650	2516143055	887287	-1	Bacteria	Proteobacteria	Epsilonproteobacteria	Campylobacterales	Campylobacteraceae	Campylobacter	coli
2195926	2516143071	1048334	-1	Bacteria	Proteobacteria	Gammaproteobacteria	Enterobacteriales	Enterobacteriaceae	Escherichia	coli
2196080	650716065	483219	68443	Bacteria	Proteobacteria	Deltaproteobacteria	Myxococcales	Myxococcaceae	Myxococcus	fulvus
2196838	2511231132	491078	87069	Bacteria	Spirochaetes	Spirochaetia	Spirochaetales	Spirochaetaceae	Treponema	pallidum
2199910	649633057	710696	61729	Bacteria	Actinobacteria	Actinobacteria	Actinomycetales	Intrasporangiaceae	Intrasporangium	calvum
2201412	646311908	398511	45847	Bacteria	Firmicutes	Bacilli	Bacillales	Bacillaceae	Bacillus	pseudofirmus
2202832	2513237196	1080228	158059	Bacteria	Cyanobacteria	unclassified	Chroococcales	unclassified	Synechocystis	sp.
2205933	646564523	688245	62961	Bacteria	Proteobacteria	Betaproteobacteria	Burkholderiales	Comamonadaceae	Comamonas	testosteroni
2207601	2516143067	887289	-1	Bacteria	Proteobacteria	Epsilonproteobacteria	Campylobacterales	Campylobacteraceae	Campylobacter	coli
2210237	2513237175	1163745	162215	Bacteria	Proteobacteria	Epsilonproteobacteria	Campylobacterales	Helicobacteraceae	Helicobacter	cetorum
2210393	643348570	557760	59277	Bacteria	Proteobacteria	Alphaproteobacteria	Rhodobacterales	Rhodobacteraceae	Rhodobacter	sphaeroides
2210896	2513237252	1074252	162163	Bacteria	Firmicutes	Bacilli	Bacillales	Staphylococcaceae	Staphylococcus	aureus
2223575	648028033	757424	50427	Bacteria	Proteobacteria	Betaproteobacteria	Burkholderiales	Oxalobacteraceae	Herbaspirillum	seropedicae
2224305	649633050	866630	62123	Bacteria	Proteobacteria	Gammaproteobacteria	Pasteurellales	Pasteurellaceae	Haemophilus	influenzae
2227379	650716079	342949	66551	Archaea	Euryarchaeota	Thermococci	Thermococcales	Thermococcaceae	Pyrococcus	sp.
2237327	2511231079	985665	82371	Bacteria	Firmicutes	Bacilli	Bacillales	Paenibacillaceae	Paenibacillus	terrae
2238139	649633092	693978	60727	Bacteria	Bacteroidetes	Flavobacteriia	Flavobacteriales	Flavobacteriaceae	Riemerella	anatipestifer
2246754	643692017	515621	59173	Bacteria	Firmicutes	Clostridia	Clostridiales	Clostridiaceae	Clostridium	botulinum
2248438	643692040	488221	59125	Bacteria	Firmicutes	Bacilli	Lactobacillales	Streptococcaceae	Streptococcus	pneumoniae
2251224	2513237250	889738	162739	Bacteria	Proteobacteria	Gammaproteobacteria	Pseudomonadales	Moraxellaceae	Acinetobacter	baumannii
2253750	2516143052	1158135	-1	Bacteria	Actinobacteria	Actinobacteria	Actinomycetales	Mycobacteriaceae	Mycobacterium	abscessus
2254758	646564545	504728	46661	Bacteria	unclassified	unclassified	unclassified	unclassified	Meiothermus	ruber
2257780	650716013	999541	66301	Bacteria	Proteobacteria	Betaproteobacteria	Burkholderiales	Burkholderiaceae	Burkholderia	gladioli
2261538	643348582	309801	59341	Bacteria	Chloroflexi	Thermomicrobia	Thermomicrobiales	Thermomicrobiaceae	Thermomicrobium	roseum
2263001	-1	-1	-1	Bacteria
2264221	637000050	272560	57733	Bacteria	Proteobacteria	Betaproteobacteria	Burkholderiales	Burkholderiaceae	Burkholderia	pseudomallei
2266188	646311918	413502	40821	Bacteria	Proteobacteria	Gammaproteobacteria	Enterobacteriales	Enterobacteriaceae	Cronobacter	turicensis
2272651	640753044	391896	58681	Bacteria	Proteobacteria	Alphaproteobacteria	Rickettsiales	Rickettsiaceae	Rickettsia	bellii
2277307	2513237206	1155084	162141	Bacteria	Firmicutes	Bacilli	Bacillales	Staphylococcaceae	Staphylococcus	aureus
2278661	646564524	583355	47079	Bacteria	Verrucomicrobia	Opitutae	Puniceicoccales	Puniceicoccaceae	Coraliomargarita	akajimensis
2283711	646862301	634458	158377	Bacteria	Proteobacteria	Alphaproteobacteria	Rhodospirillales	Acetobacteraceae	Acetobacter	pasteurianus
2288451	649633042	634500	50547	Bacteria	Proteobacteria	Gammaproteobacteria	Enterobacteriales	Enterobacteriaceae	Erwinia	billingiae
2288536	637000093	138119	58605	Bacteria	Firmicutes	Clostridia	Clostridiales	Peptococcaceae	Desulfitobacterium	hafniense
2289218	640427135	340102	58409	Archaea	Crenarchaeota	Thermoprotei	Thermoproteales	Thermoproteaceae	Pyrobaculum	arsenaticum
2296518	648028053	665571	53037	Bacteria	Spirochaetes	Spirochaetia	Spirochaetales	Spirochaetaceae	Spirochaeta	thermophila
2297293	2513237190	1155777	159001	Bacteria	Firmicutes	Bacilli	Bacillales	Bacillaceae	Bacillus	amyloliquefaciens
2308875	2516143023	889226	-1	Bacteria	Proteobacteria	Epsilonproteobacteria	Campylobacterales	Campylobacteraceae	Campylobacter	jejuni
2323292	2516143046	889222	-1	Bacteria	Proteobacteria	Epsilonproteobacteria	Campylobacterales	Campylobacteraceae	Campylobacter	jejuni
2325513	650716102	545694	67367	Bacteria	Spirochaetes	Spirochaetia	Spirochaetales	Spirochaetaceae	Treponema	primitia
2334620	640753041	93060	58819	Bacteria	Cyanobacteria	unclassified	Prochlorales	Prochlorococcaceae	Prochlorococcus	marinus
2337192	2511231152	717522	86889	Bacteria	Actinobacteria	Actinobacteria	Actinomycetales	Mycobacteriaceae	Mycobacterium	bovis
2338591	648028043	548479	49695	Bacteria	Actinobacteria	Actinobacteria	Actinomycetales	Actinomycetaceae	Mobiluncus	curtisii
2345736	646311942	637381	43727	Bacteria	Firmicutes	Bacilli	Bacillales	Listeriaceae	Listeria	monocytogenes
2346025	646311957	637909	46061	Bacteria	Firmicutes	Bacilli	Lactobacillales	Streptococcaceae	Streptococcus	gallolyticus
2350810	2516143019	887284	-1	Bacteria	Proteobacteria	Epsilonproteobacteria	Campylobacterales	Campylobacteraceae	Campylobacter	coli
2357633	643348517	445985	59429	Bacteria	Spirochaetes	Spirochaetia	Spirochaetales	Spirochaetaceae	Borrelia	burgdorferi
2357851	2511231113	1003195	77117	Bacteria	Actinobacteria	Actinobacteria	Actinomycetales	Streptomycetaceae	Streptomyces	cattleya
2370790	646311914	645462	41017	Bacteria	Firmicutes	Clostridia	Clostridiales	Peptostreptococcaceae	Clostridium	difficile
2372985	2516143006	887314	-1	Bacteria	Proteobacteria	Epsilonproteobacteria	Campylobacterales	Campylobacteraceae	Campylobacter	coli
2395391	2516143035	887317	-1	Bacteria	Proteobacteria	Epsilonproteobacteria	Campylobacterales	Campylobacteraceae	Campylobacter	coli
2398623	649633033	499177	59585	Bacteria	Firmicutes	Clostridia	Clostridiales	Peptostreptococcaceae	Clostridium	sticklandii
2403878	2516143069	889230	-1	Bacteria	Proteobacteria	Epsilonproteobacteria	Campylobacterales	Campylobacteraceae	Campylobacter	jejuni
2417119	650377955	767462	162017	Bacteria	Firmicutes	Bacilli	Lactobacillales	Lactobacillaceae	Lactobacillus	helveticus
2417152	644736397	561230	59295	Bacteria	Proteobacteria	Gammaproteobacteria	Enterobacteriales	Enterobacteriaceae	Pectobacterium	carotovorum
2420650	650716081	365046	68279	Bacteria	Proteobacteria	Betaproteobacteria	Burkholderiales	Comamonadaceae	Ramlibacter	tataouinensis
2426507	650716105	1045854	68837	Bacteria	Firmicutes	Bacilli	Lactobacillales	Leuconostocaceae	Weissella	koreensis
2428671	650377951	907237	159491	Bacteria	Proteobacteria	Epsilonproteobacteria	Campylobacterales	Helicobacteraceae	Helicobacter	pylori
2430106	2511231093	768679	74443	Archaea	Crenarchaeota	Thermoprotei	Thermoproteales	Thermoproteaceae	Thermoproteus	tenax
2436670	640753046	392021	58027	Bacteria	Proteobacteria	Alphaproteobacteria	Rickettsiales	Rickettsiaceae	Rickettsia	rickettsii
2436699	644736326	525919	59219	Bacteria	Firmicutes	Clostridia	Clostridiales	Clostridiales Family XI. Incertae Sedis	Anaerococcus	prevotii
2437410	2516143058	887310	-1	Bacteria	Proteobacteria	Epsilonproteobacteria	Campylobacterales	Campylobacteraceae	Campylobacter	coli
2439747	650716024	991791	68293	Bacteria	Firmicutes	Clostridia	Clostridiales	Clostridiaceae	Clostridium	acetobutylicum
2439887	646564502	572477	46083	Bacteria	Proteobacteria	Gammaproteobacteria	Chromatiales	Chromatiaceae	Allochromatium	vinosum
2446923	2512564057	1003201	158161	Bacteria	Proteobacteria	Alphaproteobacteria	Rickettsiales	Rickettsiaceae	Rickettsia	typhi
2451488	646862304	634459	158379	Bacteria	Proteobacteria	Alphaproteobacteria	Rhodospirillales	Acetobacteraceae	Acetobacter	pasteurianus
2455890	649633061	498216	50673	Bacteria	Firmicutes	Bacilli	Lactobacillales	Lactobacillaceae	Lactobacillus	casei
2456573	650377956	866628	-1	Bacteria	Proteobacteria	Gammaproteobacteria	Legionellales	Legionellaceae	Legionella	pneumophila
2461936	2512047043	1075089	86887	Bacteria	Proteobacteria	Gammaproteobacteria	Pasteurellales	Pasteurellaceae	Pasteurella	multocida
2469997	648028023	644282	51371	Bacteria	Proteobacteria	Deltaproteobacteria	Desulfarculales	Desulfarculaceae	Desulfarculus	baarsii
2472702	646564519	509190	41709	Bacteria	Proteobacteria	Alphaproteobacteria	Caulobacterales	Caulobacteraceae	Caulobacter	segnis
2472796	644736407	568814	59321	Bacteria	Firmicutes	Bacilli	Lactobacillales	Streptococcaceae	Streptococcus	suis
2472963	643348541	535289	59233	Bacteria	Proteobacteria	Betaproteobacteria	Burkholderiales	Comamonadaceae	Acidovorax	ebreus
2474302	646311951	680646	43093	Bacteria	Actinobacteria	Actinobacteria	Actinomycetales	Micrococcaceae	Rothia	mucilaginosa
2479836	637000134	85963	57789	Bacteria	Proteobacteria	Epsilonproteobacteria	Campylobacterales	Helicobacteraceae	Helicobacter	pylori
2481947	650716107	579138	68445	Bacteria	unclassified	unclassified	unclassified	unclassified	Zymomonas	mobilis
2483597	646311927	59374	41169	Bacteria	Fibrobacteres	Fibrobacteria	Fibrobacterales	Fibrobacteraceae	Fibrobacter	succinogenes
2484834	2506783011	656024	46257	Bacteria	Actinobacteria	Actinobacteria	Actinomycetales	Frankiaceae	Candidatus Frankia	datiscae
2485146	2511231128	585394	73419	Bacteria	unclassified	unclassified	unclassified	unclassified	Roseburia	hominis
2488313	2516143077	889231	-1	Bacteria	Proteobacteria	Epsilonproteobacteria	Campylobacterales	Campylobacteraceae	Campylobacter	jejuni
2500552	643692008	471853	59047	Bacteria	Actinobacteria	Actinobacteria	Actinomycetales	Beutenbergiaceae	Beutenbergia	cavernae
2500675	2511231103	521010	71231	Bacteria	Spirochaetes	Spirochaetia	Spirochaetales	Spirochaetaceae	Borrelia	burgdorferi
2503593	643692029	598659	59345	Bacteria	Proteobacteria	Epsilonproteobacteria	Nautiliales	Nautiliaceae	Nautilia	profundicola
2504699	643692046	427318	58851	Archaea	Crenarchaeota	Thermoprotei	Sulfolobales	Sulfolobaceae	Sulfolobus	islandicus
2505599	2513237222	884204	162511	Bacteria	Proteobacteria	Betaproteobacteria	Burkholderiales	Burkholderiaceae	Burkholderia	pseudomallei
2507353	648231713	746361	-1	Bacteria	Firmicutes	Bacilli	Lactobacillales	Streptococcaceae	Lactococcus	lactis
2509678	650716064	768700	61897	Bacteria	Tenericutes	Mollicutes	Mycoplasmatales	Mycoplasmataceae	Mycoplasma	suis
2517139	2516143093	887318	-1	Bacteria	Proteobacteria	Epsilonproteobacteria	Campylobacterales	Campylobacteraceae	Campylobacter	coli
2519905	2512047040	931626	88073	Bacteria	Firmicutes	Clostridia	Clostridiales	Eubacteriaceae	Acetobacterium	woodii
2540794	641228476	438753	58905	Bacteria	Proteobacteria	Alphaproteobacteria	Rhizobiales	Xanthobacteraceae	Azorhizobium	caulinodans
2546331	646564566	640132	49049	Bacteria	Actinobacteria	Actinobacteria	Actinomycetales	Segniliparaceae	Segniliparus	rotundus
2547205	646311953	479434	41997	Bacteria	Chloroflexi	Thermomicrobia	Sphaerobacterales	Sphaerobacteraceae	Sphaerobacter	thermophilus
2560266	650377939	717961	-1	Bacteria	Firmicutes	Clostridia	Clostridiales	Eubacteriaceae	Eubacterium	siraeum
2560633	646564544	683837	46215	Bacteria	Firmicutes	Bacilli	Bacillales	Listeriaceae	Listeria	seeligeri
2568383	2511231169	701521	81103	Bacteria	Firmicutes	Bacilli	Lactobacillales	Lactobacillaceae	Pediococcus	claussenii
2570902	2511231131	244320	162153	Bacteria	Proteobacteria	Gammaproteobacteria	Enterobacteriales	Enterobacteriaceae	Escherichia	coli
2573910	650377950	907238	161149	Bacteria	Proteobacteria	Epsilonproteobacteria	Campylobacterales	Helicobacteraceae	Helicobacter	pylori
2574952	650716085	331113	68451	Bacteria	Chlamydiae	Chlamydiia	Chlamydiales	Simkaniaceae	Simkania	negevensis
2578714	646311932	526226	41403	Bacteria	Actinobacteria	Actinobacteria	Actinomycetales	Gordoniaceae	Gordonia	bronchialis
2579788	650716031	1042878	68689	Bacteria	Proteobacteria	Betaproteobacteria	Burkholderiales	Burkholderiaceae	Cupriavidus	necator
2587333	643348576	561276	59287	Bacteria	Firmicutes	Bacilli	Lactobacillales	Streptococcaceae	Streptococcus	pneumoniae
2591255	648028041	79929	51637	Archaea	Euryarchaeota	Methanobacteria	Methanobacteriales	Methanobacteriaceae	Methanothermobacter	marburgensis
2592403	646311924	585396	41023	Bacteria	Proteobacteria	Gammaproteobacteria	Enterobacteriales	Enterobacteriaceae	Escherichia	coli
2607375	2516143011	1136877	-1	Bacteria	Actinobacteria	Actinobacteria	Actinomycetales	Propionibacteriaceae	Propionibacterium	acnes
2607833	644736342	580049	59351	Bacteria	Chlamydiae	Chlamydiia	Chlamydiales	Chlamydiaceae	Chlamydia	trachomatis
2608235	644736401	395491	58991	Bacteria	Proteobacteria	Alphaproteobacteria	Rhizobiales	Rhizobiaceae	Rhizobium	leguminosarum
2609286	646311910	401473	43091	Bacteria	Actinobacteria	Actinobacteria	Bifidobacteriales	Bifidobacteriaceae	Bifidobacterium	dentium
2611489	648028045	872331	51695	Bacteria	Tenericutes	Mollicutes	Mycoplasmatales	Mycoplasmataceae	Mycoplasma	hyorhinis
2615429	650377952	907239	159989	Bacteria	Proteobacteria	Epsilonproteobacteria	Campylobacterales	Helicobacteraceae	Helicobacter	pylori
2615779	2511231063	1114966	80745	Bacteria	Actinobacteria	Actinobacteria	Actinomycetales	Propionibacteriaceae	Propionibacterium	acnes
2622699	643348535	41431	59027	Bacteria	Cyanobacteria	unclassified	Chroococcales	unclassified	Cyanothece	sp.
2626917	643348573	550538	59249	Bacteria	Proteobacteria	Gammaproteobacteria	Enterobacteriales	Enterobacteriaceae	Salmonella	enterica
2629148	2511231188	759362	161161	Bacteria	Proteobacteria	Alphaproteobacteria	Rhodobacterales	Rhodobacteraceae	Ketogulonicigenium	vulgare
2631853	643348540	490899	59133	Archaea	Crenarchaeota	Thermoprotei	Desulfurococcales	Desulfurococcaceae	Desulfurococcus	kamchatkensis
2640124	2511231221	862719	82343	Bacteria	Proteobacteria	Alphaproteobacteria	Rhodospirillales	Rhodospirillaceae	Azospirillum	lipoferum
2645000	644736387	661410	61617	Bacteria	Proteobacteria	Alphaproteobacteria	Rhizobiales	Methylobacteriaceae	Methylobacterium	extorquens
2648149	2512047034	991905	65447	Bacteria	Proteobacteria	Alphaproteobacteria	unclassified	unclassified	Polymorphum	gilvum
2649931	643692039	40041	59261	Bacteria	Firmicutes	Bacilli	Lactobacillales	Streptococcaceae	Streptococcus	equi
2660448	2511231207	1037409	158851	Bacteria	Proteobacteria	Alphaproteobacteria	Rhizobiales	Bradyrhizobiaceae	Bradyrhizobium	japonicum
2660469	-1	-1	-1	Bacteria
2662718	2512564029	1105112	86751	Bacteria	Proteobacteria	Alphaproteobacteria	Rickettsiales	Rickettsiaceae	Rickettsia	massiliae
2667143	644736412	604354	59399	Archaea	Euryarchaeota	Thermococci	Thermococcales	Thermococcaceae	Thermococcus	sibiricus
2668141	2512564075	1003202	158357	Bacteria	Proteobacteria	Alphaproteobacteria	Rickettsiales	Rickettsiaceae	Rickettsia	typhi
2668680	644736344	471473	61635	Bacteria	Chlamydiae	Chlamydiia	Chlamydiales	Chlamydiaceae	Chlamydia	trachomatis
2675348	2512564060	1130804	162191	Bacteria	Firmicutes	Bacilli	Lactobacillales	Streptococcaceae	Streptococcus	pneumoniae
2677385	646564577	643648	49527	Bacteria	Firmicutes	Clostridia	Clostridiales	Syntrophomonadaceae	Syntrophothermus	lipocalidus
2680024	650716041	1002804	68141	Bacteria	Proteobacteria	Epsilonproteobacteria	Campylobacterales	Helicobacteraceae	Helicobacter	bizzozeronii
2680223	646862305	634455	158383	Bacteria	Proteobacteria	Alphaproteobacteria	Rhodospirillales	Acetobacteraceae	Acetobacter	pasteurianus
2683818	643692038	553482	59259	Bacteria	Firmicutes	Bacilli	Lactobacillales	Streptococcaceae	Streptococcus	equi
2684261	637000051	269483	58073	Bacteria	Proteobacteria	Betaproteobacteria	Burkholderiales	Burkholderiaceae	Burkholderia	cepacia
2686905	651053001	1001582	158133	Bacteria	Firmicutes	Bacilli	Bacillales	Bacillaceae	Bacillus	amyloliquefaciens
2688059	2512564071	1055527	158157	Bacteria	Proteobacteria	Epsilonproteobacteria	Campylobacterales	Helicobacteraceae	Helicobacter	pylori
2702767	640069335	393305	57741	Bacteria	Proteobacteria	Gammaproteobacteria	Enterobacteriales	Enterobacteriaceae	Yersinia	enterocolitica
2706578	637000103	314225	58299	Bacteria	Proteobacteria	Alphaproteobacteria	Sphingomonadales	Erythrobacteraceae	Erythrobacter	litoralis
2707164	650716101	545776	68447	Bacteria	Spirochaetes	Spirochaetia	Spirochaetales	Spirochaetaceae	Treponema	paraluiscuniculi
2713630	2516143092	887306	-1	Bacteria	Proteobacteria	Epsilonproteobacteria	Campylobacterales	Campylobacteraceae	Campylobacter	coli
2718311	649633044	903814	59777	Bacteria	Firmicutes	Clostridia	Clostridiales	Eubacteriaceae	Eubacterium	limosum
2722160	2511231061	941638	82369	Bacteria	Proteobacteria	Alphaproteobacteria	Rickettsiales	Rickettsiaceae	Rickettsia	slovaca
2722754	649633019	565042	62695	Bacteria	Actinobacteria	Actinobacteria	Bifidobacteriales	Bifidobacteriaceae	Bifidobacterium	longum
2728769	650716087	990317	63617	Bacteria	Firmicutes	Bacilli	Lactobacillales	Streptococcaceae	Streptococcus	gallolyticus
2728930	2511231211	1004951	65471	Bacteria	Firmicutes	Bacilli	Lactobacillales	Streptococcaceae	Streptococcus	suis
2741575	650716060	78331	70731	Bacteria	Actinobacteria	Actinobacteria	Actinomycetales	Mycobacteriaceae	Mycobacterium	canettii
2745020	2516143071	1048334	-1	Bacteria	Proteobacteria	Gammaproteobacteria	Enterobacteriales	Enterobacteriaceae	Escherichia	coli
2748122	2516143072	887296	-1	Bacteria	Proteobacteria	Epsilonproteobacteria	Campylobacterales	Campylobacteraceae	Campylobacter	coli
2752477	648028002	574087	51423	Bacteria	Firmicutes	Clostridia	Halanaerobiales	Halobacteroidaceae	Acetohalobium	arabaticum
2755194	650716088	927666	65449	Bacteria	Firmicutes	Bacilli	Lactobacillales	Streptococcaceae	Streptococcus	oralis
2758406	2512564061	1105109	158159	Bacteria	Proteobacteria	Alphaproteobacteria	Rickettsiales	Rickettsiaceae	Rickettsia	slovaca
2760015	643692012	546272	59241	Bacteria	Proteobacteria	Alphaproteobacteria	Rhizobiales	Brucellaceae	Brucella	melitensis
2760629	644736355	561229	59297	Bacteria	Proteobacteria	Gammaproteobacteria	Enterobacteriales	Enterobacteriaceae	Dickeya	zea
2761928	644736346	469378	59041	Bacteria	Actinobacteria	Actinobacteria	Coriobacteriales	Coriobacteriaceae	Cryptobacterium	curtum
2764126	649633004	596153	49953	Bacteria	Proteobacteria	Betaproteobacteria	Burkholderiales	Comamonadaceae	Alicycliphilus	denitrificans
2766281	646311907	137722	46085	Bacteria	Proteobacteria	Alphaproteobacteria	Rhodospirillales	Rhodospirillaceae	Azospirillum	sp.
2769758	646564509	439292	49513	Bacteria	Firmicutes	Bacilli	Bacillales	Bacillaceae	Bacillus	selenitireducens
2772794	649633101	644966	61727	Bacteria	Firmicutes	Clostridia	Clostridiales	Clostridiales Family XVII. Incertae Sedis	Thermaerobacter	marianensis
2775244	644736354	579405	59363	Bacteria	Proteobacteria	Gammaproteobacteria	Enterobacteriales	Enterobacteriaceae	Dickeya	dadantii
2778461	643348529	583346	59369	Bacteria	Firmicutes	Clostridia	Clostridiales	Clostridiaceae	Clostridium	kluyveri
2778915	-1	-1	-1	Bacteria
2779358	648028024	198628	52537	Bacteria	Proteobacteria	Gammaproteobacteria	Enterobacteriales	Enterobacteriaceae	Dickeya	dadantii
2780645	642555112	391038	58699	Bacteria	Proteobacteria	Betaproteobacteria	Burkholderiales	Burkholderiaceae	Burkholderia	phymatum
2783236	639633007	62928	61603	Bacteria	Proteobacteria	Betaproteobacteria	Rhodocyclales	Rhodocyclaceae	Azoarcus	sp.
2787898	651053061	675635	65087	Bacteria	Actinobacteria	Actinobacteria	Actinomycetales	Pseudonocardiaceae	Pseudonocardia	dioxanivorans
2789754	2516143043	889244	-1	Bacteria	Proteobacteria	Epsilonproteobacteria	Campylobacterales	Campylobacteraceae	Campylobacter	jejuni
2793337	2511231216	1055528	159611	Bacteria	Proteobacteria	Epsilonproteobacteria	Campylobacterales	Helicobacteraceae	Helicobacter	pylori
2801645	649633030	330214	51175	Bacteria	Nitrospirae	Nitrospira	Nitrospirales	Nitrospiraceae	Candidatus Nitrospira	defluvii
2802943	2513237193	347495	83611	Bacteria	Firmicutes	Bacilli	Bacillales	Bacillaceae	Bacillus	cereus
2808134	646311943	634498	45857	Archaea	Euryarchaeota	Methanobacteria	Methanobacteriales	Methanobacteriaceae	Methanobrevibacter	ruminantium
2808884	650716007	861208	63403	Bacteria	Proteobacteria	Alphaproteobacteria	Rhizobiales	Rhizobiaceae	Agrobacterium	sp.
2817194	2511231107	698971	84305	Bacteria	Actinobacteria	Actinobacteria	Actinomycetales	Corynebacteriaceae	Corynebacterium	diphtheriae
2817226	637000155	342108	58527	Bacteria	Proteobacteria	Alphaproteobacteria	Rhodospirillales	Rhodospirillaceae	Magnetospirillum	magneticum
2818739	2512564080	1105096	75003	Bacteria	Proteobacteria	Alphaproteobacteria	Rickettsiales	Rickettsiaceae	Rickettsia	rickettsii
2819473	648028010	633149	42117	Bacteria	Proteobacteria	Alphaproteobacteria	Caulobacterales	Caulobacteraceae	Brevundimonas	subvibrioides
2820600	650377932	316401	161993	Bacteria	Proteobacteria	Gammaproteobacteria	Enterobacteriales	Enterobacteriaceae	Escherichia	coli
[truncated: 2,615 more rows]
